# Supplementary material for: Integrative Transcriptomic and Small RNA Analysis Uncovers Key Genes for Cold Resistance in Rice
Source: Genes (Basel). 2024 Dec 29;16(1):38. doi: 10.3390/genes16010038 (PMC11765247; doi:10.3390/genes16010038)
Supplement: Supplementary file 1 [file genes-16-00038-s001.zip]

Archive with 6 entries (6 files):
- Figure S1.jpg
- Figure S2.jpg
- Table S1.xlsx
- Table S2.xlsx
- Table S3.xlsx
- Table S4 .xlsx
