# Supplementary material for: Integrative Transcriptomic and Small RNA Analysis Uncovers Key Genes for Cold Resistance in Rice
Source: Genes (Basel). 2024 Dec 29;16(1):38. doi: 10.3390/genes16010038 (PMC11765247; doi:10.3390/genes16010038)
Supplement: Supplementary file 1 [file genes-16-00038-s001.zip › Table S1.xlsx]

## Sheet: Sheet1
Table S1 Primers used in qRT-PCR;
The primers for qRT-PCR
Primer ID	Forward primer (5'-3')	Reverse primer (5'-3')
LOC_Os01g08150	GCGAACCTGCTGTGGAAG	CTGGTTGACGGAGATGCC
LOC_Os08g04840	CTTGGGCTTAGTAAGTTAGG	GATGTACGGGACAGTGGT
LOC_Os04g35610	GAAGCACAGAGGCGTTAG	TTCCTGCATGGATGGATA
LOC_Os08g38600	AGGCAGAGTTTCCTTCAA	ATCACCAAATCCATAGCA
LOC_Os03g14915	GGACAACAACAGGCTCAG	AGGAAGAACGCCATACAA
LOC_Os11g47570	CAGTCCAAGGGCGTCCAG	CCGAGGTAGGCGTTCCAG
LOC_Os02g45570	CCTCGTGCTCCCCATCTG	CCACTTCTTGCCGTCCGT
LOC_Os06g02560	TCCCACCTTGAACCTTCACAGGA	CCTCATCCATCTCCGACCACGA
Ubiquitin	GAAGGACGAGCAAACCCTAG	GAACCAAATGAGCCCAACC
miR1437b-5p	GGGAGGAAACAGTGCCTAGTG
miR167h-3p	TCAGGTCATGCTGTAGTTTCATC
miR396h	TCCACAGGCTTTCTTGAACGG
miR6245b-5p	GGTTTTTTAATAGAACCGACACCTAT
U6	TACAGATAAGATTAGCATGGCCCC	GGACCATTTCTCGATTTGTACGTG
