# Supplementary material for: Integrative Transcriptomic and Small RNA Analysis Uncovers Key Genes for Cold Resistance in Rice
Source: Genes (Basel). 2024 Dec 29;16(1):38. doi: 10.3390/genes16010038 (PMC11765247; doi:10.3390/genes16010038)
Supplement: Supplementary file 1 [file genes-16-00038-s001.zip › Table S2.xlsx]

## Sheet: Sheet1
Table S2 Summary of small RNA sequences data.
Samples	Raw reads	Clean reads	Known miRNAs	Novel miRNAs	Total miRNAs
S0_1	28475954	15082254	426	237	663
S0_2	39357193	14986237	474	240	714
S0_3	56372907	18271130	500	241	741
Se_1	24230836	13027175	449	239	688
Se_2	54968773	15471009	439	238	677
Se_3	45480024	16650647	495	243	738
Sl_1	45231095	21890454	443	235	678
Sl_2	31022963	15138267	456	241	697
Sl_3	25174893	13370332	399	225	624
R0_1	24798811	13701230	424	233	657
R0_2	24700199	13288534	436	241	677
R0_3	33991530	14796688	466	243	709
Re_1	30371423	14551035	472	239	711
Re_2	41164906	15713221	465	243	708
Re_3	47288821	15020916	421	238	659
Rl_1	23848197	12929563	445	237	682
Rl_2	18762842	11722741	454	242	696
Rl_3	32771776	14457501	400	238	638
