# Supplementary material for: Integrative Transcriptomic and Small RNA Analysis Uncovers Key Genes for Cold Resistance in Rice
Source: Genes (Basel). 2024 Dec 29;16(1):38. doi: 10.3390/genes16010038 (PMC11765247; doi:10.3390/genes16010038)
Supplement: Supplementary file 1 [file genes-16-00038-s001.zip › Table S3.xlsx]

## Sheet: Sheet1
Table S3 Summary of mRNA expression libraries
Samples	Clean reads	Mapped reads	No. of mapped genes
S0_1	39848202	37,431,908 (93.94%)	26639
S0_2	41514888	39,304,001 (94.67%)	26335
S0_3	43116810	41,056,053 (95.22%)	28109
Se_1	45103958	42,322,819 (93.83%)	27933
Se_2	44452466	41,715,154 (93.84%)	27237
Se_3	41146474	38,861,539 (94.45%)	27576
Sl_1	45614092	42,671,381 (93.55%)	26992
Sl_2	44740092	41,617,425 (93.02%)	27120
Sl_3	42983720	39,113,981 (91.00%)	26529
R0_1	43672700	41,837,419 (95.80%)	26161
R0_2	46593346	44,417,188 (95.33%)	25925
R0_3	44476624	42,681,617 (95.96%)	24766
Re_1	59658622	54,629,621 (91.57%)	27077
Re_2	44908018	41,812,411 (93.11%)	27477
Re_3	42694956	38,758,192 (90.78%)	26866
Rl_1	43738564	41,377,938 (94.60%)	26866
Rl_2	47169526	44,619,390 (94.59%)	27416
Rl_3	44150124	41,669,077 (94.38%)	26484
