# Supplementary material for: Integrative Transcriptomic and Small RNA Analysis Uncovers Key Genes for Cold Resistance in Rice
Source: Genes (Basel). 2024 Dec 29;16(1):38. doi: 10.3390/genes16010038 (PMC11765247; doi:10.3390/genes16010038)
Supplement: Supplementary file 1 [file genes-16-00038-s001.zip › Table S4 .xlsx]

## Sheet: 最终版已排序
Table S4 The miRNA-mRNA pairs related to the resistance of rice to low temperatures
#ID	Fold change (log2)				#ID	Fold change (log2)				Description
	Se/S0	Sl/S0	Re/R0	Rl/R0		Se/S0_DESeq2_log2FC	Sl/S0_DESeq2_log2FC	Re/R0_DESeq2_log2FC	Rl/R0_DESeq2_log2FC
osa-miR1425-3p	0.0385364	-0.223006	-0.110373	-0.933469	LOC_Os08g09250	0.220101	0.331003	0.747395	0.919591	Glyoxalase family protein, putative, expressed
					LOC_Os01g63810	-0.0640805	0.574052	-1.02506	-0.895239	Starch binding domain containing protein, putative, expressed
					LOC_Os02g48880	1.00839	1.83143	1.73154	2.498	Chloride transporter, chloride channel family, putative, expressed
					LOC_Os05g50654	--	0.885249	1.31051	2.22479	Mitochondrial import receptor subunit TOM7-1, putative, expressed
					LOC_Os03g24180	1.13522	1.30202	0.886463	1.22053	Pleckstrin homology domain-containing protein, putative, expressed
					LOC_Os09g32760	1.28008	1.60386	1.05103	1.35282	Acyl-ACP thioesterase, putative, expressed
					LOC_Os09g27950	1.11606	2.29687	0.235775	0.732916	Galactosyltransferase, putative, expressed
					LOC_Os03g23030	1.06998	0.773	0.686125	1.08041	Aberrant pollen transmission 1, putative, expressed
					LOC_Os02g31080	2.06221	3.41396	1.60169	2.40757	Hydroxyproline-rich glycoprotein family protein, putative, expressed
osa-miR1437b-3p	1.41976	1.28206	-2.36964	-1.21268	LOC_Os09g39380	-0.832031	-1.30757	-0.430844	-1.17526	Hypothetical protein OsI_32437
					LOC_Os02g37480	1.69144	0.29514	3.8423	3.12579	Glycine-rich cell wall structural protein
					LOC_Os03g36534	--	0.599647	--	2.54274	Expressed protein
					LOC_Os05g08410	-0.472105	-1.04622	0.148514	-0.379226	Uncharacterized protein LOC4337960 isoform X1
					LOC_Os05g48800	0.951678	0.929597	0.296196	0.299125	Protein DEHYDRATION-INDUCED 19 isoform X1
					LOC_Os03g11460	1.06178	1.71529	0.371089	1.38348	Hornerin isoform X2
osa-miR1437b-5p	0.269321	0.814179	-0.258351	-4.25997	LOC_Os01g14860	0.82312	1.3956	0.650054	1.14854	Shaggy-related protein kinase alpha
					LOC_Os06g06160	0.72683	0.74621	0.836393	0.975509	Protein IQ-DOMAIN 1
					LOC_Os04g31950	0.382788	1.06135	1.03518	1.36818	U6 snRNA-associated Sm-like protein LSm6
					LOC_Os05g40720	1.52604	2.19865	4.13304	5.07311	Putative glycosyltransferase
					LOC_Os01g08150	-0.140081	-0.422944	6.58672	6.17761	Uncharacterized protein LOC4326223
					LOC_Os11g01439	-2.35917	-3.78364	-2.52926	-3.70502	Protein CHUP1, chloroplastic
					LOC_Os12g01449	-1.70073	-3.06158	-2.17807	-3.29144	Protein CHUP1, chloroplastic
					LOC_Os05g50850	-2.12694	-1.89957	-1.86703	-2.06233	Uncharacterized protein LOC107277509
					LOC_Os02g13150	-0.0943553	-0.26798	-1.29341	-1.68757	Pollen-specific protein SF21 isoform X1
					LOC_Os12g10740	-0.375098	-0.77156	-1.00934	-1.30534	Probable leucine-rich repeat receptor-like protein kinase At5g49770 isoform X2
osa-miR156g-3p	-0.0481518	-0.0149121	1.0308	0.405101	LOC_Os01g25370	0.671046	0.933608	0.142304	0.265928	Ubiquitin-like-specific protease ESD4
					LOC_Os03g60130	0.765731	1.11613	0.199022	0.761967	Putative transcription elongation factor
					LOC_Os09g15250	1.27402	1.41485	0.588818	1.10398	Unnamed protein product
					LOC_Os01g04930	1.16837	1.86324	0.64298	1.22324	Transcription factor DIVARICATA
					LOC_Os04g31950	0.382788	1.06135	1.03518	1.36818	U6 snRNA-associated Sm-like protein LSm6
					LOC_Os07g12630	1.50008	1.68974	1.2103	1.74881	Putative transcription elongation factor
					LOC_Os03g44540	1.13222	0.914177	1.46278	1.2547	Nuclear transcription factor Y subunit A-10
					LOC_Os02g48184	2.16422	2.98431	1.70283	2.2508	Uncharacterized protein LOC102709862
					LOC_Os09g31970	1.90785	2.26301	4.69995	5.13996	3-hydroxy-3-methylglutaryl-coenzyme A reductase 3-like
osa-miR156j-3p	0.0191921	-0.523903	-0.272509	-0.889265	LOC_Os08g38320	0.705466	0.731835	2.79496	3.00887	AGC_PVPK_like_kin82y.14 - ACG kinases include homologs to PKA, PKG and PKC, expressed
					LOC_Os06g01490	-0.967705	-0.684338	3.10166	3.22328	Monocopper oxidase, putative, expressed
					LOC_Os09g25330	0.591863	0.545011	0.816068	1.16936	BTBN19 - Bric-a-Brac, Tramtrack, Broad Complex BTB domain with non-phototropic hypocotyl 3 NPH3 domain, expressed
					LOC_Os08g03400	2.64638	2.94525	--	2.99874	Expressed protein
					LOC_Os01g33040	0.23663	0.0292361	5.9649	5.72305	Kinesin motor domain containing protein, expressed
					LOC_Os08g03880	3.12993	5.53935	0.253572	1.7284	Retrotransposon protein, putative, unclassified, expressed
osa-miR159f	-0.158912	-0.00420248	0.81763	0.527664	LOC_Os12g10740	-0.375096	-0.771558	-1.00933	-1.30533	Probable leucine-rich repeat receptor-like protein kinase At5g49770 isoform X2
					LOC_Os03g58190	-2.29616	-4.24853	-1.85838	-3.4875	EMSY N-terminal domain containing protein
					LOC_Os05g49164	-2.02227	-2.74777	-2.07455	-2.43445	Similar to Homeobox protein B-H1 (Homeobox BarH1 protein)
					LOC_Os09g36650	3.19811	3.75189	4.88184	5.80174	Expressed protein
					LOC_Os11g36160	-2.25337	-3.11113	-1.72487	-2.19616	receptor-like protein kinase 2 precursor, putative, expressed
					LOC_Os03g21380	3.16997	3.89245	2.72071	3.28814	OsCML27 - Calmodulin-related calcium sensor protein, expressed
					LOC_Os03g57560	-0.108889	-0.703906	-0.694685	-1.12973	piwi domain containing protein, expressed
					LOC_Os03g58600	1.36318	--	--	--	PAZ domain containing protein, putative, expressed
					LOC_Os11g02550	0.940969	1.02544	0.340692	0.541716	Protein of unknown function DUF3133 domain containing protein
					LOC_Os09g36760	1.29098	1.84075	5.75065	6.46234	DUF630/DUF632 domains containing protein, putative, expressed
					LOC_Os06g24870	1.33991	1.03602	0.557858	0.796526	Bromodomain domain containing protein, expressed
					LOC_Os01g59660	2.18878	2.17734	1.57008	1.84329	MYB family transcription factor, putative, expressed
					LOC_Os02g01740	0.436908	1.25199	0.519021	1.05181	DExH-box ATP-dependent RNA helicase DExH12
					LOC_Os05g36190	1.00506	1.3421	0.624565	1.38148	Tubby-like F-box protein 8
osa-miR166c-5p	-0.158565	-1.07181	0.160569	0.0820328	LOC_Os01g34690	1.39638	1.60278	3.09512	3.31528	Hypothetical protein OsJ_02078
					LOC_Os02g51810	1.64843	1.60842	4.08124	4.46006	Putative Toc64
osa-miR166i-3p	-0.324865	-0.546572	-0.984629	-0.927993	LOC_Os04g48290	5.47223	3.5596	5.83926	6.59467	MATE efflux family protein, putative, expressed
					LOC_Os12g41860	0.00264161	0.0872492	3.54657	3.46901	START domain containing protein, expressed
					LOC_Os03g43930	2.13263	2.59309	3.84867	4.67681	START domain containing protein, expressed
					LOC_Os04g58020	0.863774	1.11363	0.00511109	0.376799	MYB_Al protein, putative, expressed
					LOC_Os12g36180	1.16485	1.68967	0.355171	0.758712	auxilin, putative, expressed
					LOC_Os04g59540	--	1.12208	0.833024	1.46704	Phosphatidylinositol-4-phosphate 5-Kinase, putative, expressed
					LOC_Os03g01890	1.12427	1.29748	1.70049	2.1791	START domain containing protein, expressed
					LOC_Os01g08520	-0.154261	0.508779	4.23698	5.1466	DUF581 domain containing protein, expressed
osa-miR167a-5p	-0.212073	-0.654741	-0.163106	-1.00221	LOC_Os06g15810	-0.927566	-0.321503	0.365235	0.9685	Integral membrane protein, putative, expressed
osa-miR167b	-0.182456	-0.660195	-0.118106	-1.00642	LOC_Os05g38270	0.300914	0.994531	-0.183868	0.228258	Regulator of chromosome condensation, putative, expressed
osa-miR167c-5p	-0.212073	-0.654741	-0.163106	-1.00221	LOC_Os04g57610	1.5349	1.49611	3.02156	3.50422	Auxin response factor, putative, expressed
					LOC_Os01g74030	1.49918	2.05215	3.20531	4.13592	Pumilio-family RNA binding protein, putative, expressed
					LOC_Os12g41950	0.348321	0.709966	3.1018	3.58232	Auxin response factor, putative, expressed
					LOC_Os06g46410	0.168304	0.180278	1.39066	1.75829	Auxin response factor, putative, expressed
					LOC_Os07g29820	0.762476	1.11635	-0.411959	0.0134331	NBS-LRR disease resistance protein, putative, expressed
					LOC_Os08g02670	0.341807	0.202146	2.00981	1.8678	ATP binding protein, putative, expressed
					LOC_Os01g16970	0.603711	0.654667	0.827463	1.04264	Glucosidase II beta subunit-like domain containing protein, expressed
					LOC_Os03g47140	1.00679	1.38993	2.64277	2.60647	Growth-regulating factor 9
					LOC_Os02g06910	1.30634	0.681716	2.15363	2.07347	Auxin response factor 6, putative, expressed
					LOC_Os06g22810	1.04099	1.43868	2.21898	2.75927	TKL_IRAK_CrRLK1L-1.14 - The CrRLK1L-1 subfamily has homology to the CrRLK1L homolog, expressed
					LOC_Os02g45700	9.05852	8.90757	--	10.3675	Fringe-related protein, putative, expressed
osa-miR167e-5p	-0.0455271	-0.578713	-0.38515	-0.82695	LOC_Os08g14850	2.89188	3.1142	--	7.05974	Resistance protein, putative, expressed
osa-miR167i-5p	-0.043637	-0.591015	-0.38029	-0.819188	LOC_Os12g41950	0.348321	0.709966	3.1018	3.58232	Auxin response factor, putative, expressed
					LOC_Os05g38270	0.300914	0.994531	-0.183868	0.228258	Regulator of chromosome condensation, putative, expressed
					LOC_Os01g74030	1.49918	2.05215	3.20531	4.13592	Pumilio-family RNA binding protein, putative, expressed
					LOC_Os07g29820	0.762476	1.11635	-0.411959	0.0134331	NBS-LRR disease resistance protein, putative, expressed
					LOC_Os03g14915	0.0897752	0.495551	-2.45306	-2.54489	Tyrosine-specific transport protein 2 isoform X2
					LOC_Os08g02670	0.341807	0.202146	2.00981	1.8678	ATP binding protein, putative, expressed
					LOC_Os07g09690	0.523513	1.20573	0.418758	0.748496	Galactosyltransferase family protein, putative, expressed
					LOC_Os05g05140	0.612305	1.04903	-0.0579194	0.690104	Expressed protein
					LOC_Os04g57610	1.5349	1.49611	3.02156	3.50422	Auxin response factor, putative, expressed
					LOC_Os01g74040	5.8793	6.05639	6.55419	7.59798	Zinc finger, RING-type, putative, expressed
					LOC_Os06g46410	0.168304	0.180278	1.39066	1.75829	Auxin response factor, putative, expressed
					LOC_Os03g47140	1.00679	1.38993	2.64277	2.60647	Growth-regulating factor 9
					LOC_Os02g06910	1.30634	0.681716	2.15363	2.07347	Auxin response factor 6, putative, expressed
					LOC_Os06g22810	1.04099	1.43868	2.21898	2.75927	TKL_IRAK_CrRLK1L-1.14 - The CrRLK1L-1 subfamily has homology to the CrRLK1L homolog, expressed
					LOC_Os06g29380	0.630517	0.325086	0.536567	0.979123	Phospholipid-transporting ATPase, putative, expressed
					LOC_Os08g04840	1.89258	2.86017	-0.372277	0.430362	MYB family transcription factor, putative, expressed
					LOC_Os02g01740	0.436908	1.25199	0.519021	1.05181	DExH-box ATP-dependent RNA helicase DExH12
					LOC_Os03g29240	2.38091	4.86162	2.18089	4.23056	Probable nucleoredoxin 1-2
					LOC_Os04g48060	0.562376	1.29154	2.62475	2.76398	Replication factor C subunit 4
osa-miR167h-3p	-0.860163	-1.30314	0.168533	0.456573	LOC_Os04g35610	0.976839	0.26212	--	--	Pentatricopeptide repeat-containing protein At2g13600
					LOC_Os08g38600	1.14026	1.93339	--	--	RING-type E3 ubiquitin ligase RGLG6
					LOC_Os03g14915	0.0897713	0.49554	-2.45307	-2.54489	Tyrosine-specific transport protein 2 isoform X2
					LOC_Os09g15420	1.16802	1.9997	1.14045	1.71596	UDP-glucose 4-epimerase 4
osa-miR169r-3p	-1.47029	-3.75948	0.908206	0.0747743	LOC_Os01g54550	2.53821	2.92455	1.53841	2.81812	Heat stress transcription factor A-4b
					LOC_Os12g02385	2.49714	2.24006	1.75704	1.41237	Hypothetical protein OsJ_35002
osa-miR1846d-5p	0.0660143	-0.842379	-1.32505	-1.97101	LOC_Os09g26300	-0.0360736	0.553951	-0.0261536	1.12654	Probable beta-1,3-galactosyltransferase 16
					LOC_Os04g48030	0.235033	0.952835	0.108751	0.985827	Heat stress transcription factor B-2a
					LOC_Os12g38610	-2.3122	-2.15781	-2.6164	-3.30854	L-type lectin-domain containing receptor kinase S.4-like
osa-miR1861k	-0.146723	1.08554	2.82489	2.97072	LOC_Os01g63810	-0.0640828	0.574049	-1.02506	-0.895242	Starch binding domain containing protein, putative, expressed
osa-miR1861e	-0.146301	1.08594	2.82482	2.9707
osa-miR1861m	-0.1469	1.08615	2.82464	2.97025
osa-miR1861j	-0.869835	-0.562579	2.17989	0.745159	LOC_Os05g51790	0.641899	0.366537	0.986069	0.878534	Structural maintenance of chromosomes protein 5
osa-miR1861h	-0.869842	-0.562583	2.17989	0.745162	LOC_Os12g05110	0.39278	0.569491	1.22645	1.48573	Pyruvate kinase 2, cytosolic
osa-miR1863b.2	-0.176864	-1.03258	-0.821293	-1.25226	LOC_Os07g46670	3.3273	2.84194	3.23495	3.37212	Early response to dehydration 15, putative, expressed
osa-miR2871a-5p	-0.0820633	-0.423396	-0.77177	-1.07596	LOC_Os04g48230	1.65096	1.86998	2.43311	3.01072	Dehydration response related protein, putative, expressed
osa-miR2877	0.507506	-0.0221892	-1.11182	-1.02113	LOC_Os03g12950	0.787336	1.46487	10.7887	11.4004	AP2-like ethylene-responsive transcription factor ANT isoform X4
					LOC_Os03g52150	1.27609	1.20566	0.715156	1.07749	Leishmanolysin homolog
					LOC_Os11g44580	-2.14272	-0.883782	-3.0353	-3.21356	Putative disease resistance protein RGA4
					LOC_Os04g57020	-1.94708	-2.76784	-2.39895	-3.76816	Probable plastid-lipid-associated protein 13, chloroplastic
					LOC_Os08g28030	-3.64079	-3.67727	-2.11261	-2.85347	Hypothetical protein
					LOC_Os02g52390	-0.136976	-0.300248	-1.0031	-1.36262	Presequence protease 1, chloroplastic/mitochondrial
osa-miR395y	-0.20116	-0.47995	1.20765	2.47787	LOC_Os12g38380	0.114078	-1.1143	-0.33378	-0.882229	Cleavage stimulation factor subunit 77 isoform X2
					LOC_Os03g53230	0.693732	1.12326	0.678639	0.85709	ATP-sulfurylase 3, chloroplastic
					LOC_Os02g17304	0.664131	0.668384	0.726224	0.911727	Disease resistance protein RPP13 isoform X1
					LOC_Os03g21250	1.86799	2.66271	2.88581	4.02855	Probable galacturonosyltransferase 7
osa-miR396a-5p	-0.00805879	-0.62485	-0.534419	-1.07791	LOC_Os04g51190	4.06461	4.47794	4.53864	5.10626	Growth-regulating factor 3 isoform X1
osa-miR396b-5p	-0.00805879	-0.62485	-0.536936	-1.0804	LOC_Os06g17900	-1.00738	-2.28966	1.1187	0.690574	Disease resistance protein RPM1, putative, expressed
					LOC_Os04g49430	1.13742	1.7258	0.729783	1.7577	ZR1 protein, putative, expressed
					LOC_Os01g20840	0.493357	0.916035	-0.289485	0.0869377	Lipase class 3 family protein, putative, expressed
					LOC_Os07g27180	0.456095	0.481098	1.1289	1.17744	Tetratricopeptide repeat domain containing protein, expressed
					LOC_Os06g28000	-0.928035	-1.13404	4.84731	5.0674	Carboxyl-terminal peptidase, putative, expressed
					LOC_Os06g02560	-0.243506	0.560641	1.12714	1.61951	Growth-regulating factor 5 isoform X1
					LOC_Os08g40230	0.377425	0.553388	1.37145	1.45755	Expressed protein
					LOC_Os03g51970	1.74722	2.96332	7.97134	9.13966	Growth-regulating factor 6
					LOC_Os04g28260	0.286132	0.479582	4.60663	4.57352	Kinesin motor domain domain containing protein, expressed
					LOC_Os02g47280	2.05938	2.40428	3.01653	3.31853	Growth-regulating factor 4 protein, partial
					LOC_Os01g38950	0.931781	0.988299	0.674689	1.046	CK1_CaseinKinase_1.2 - CK1 includes the casein kinase 1 kinases, expressed
					LOC_Os01g52640	0.862794	1.06489	-0.368713	0.10896	Suppressor of phythchrome A, putative, expressed
					LOC_Os01g09280	1.62061	2.61782	0.272367	1.28185	myb-related transcription activator, putative, expressed
					LOC_Os04g36054	1.54998	1.86072	1.00201	1.6885	Auxin response factor 9, putative, expressed
					LOC_Os11g35030	2.37186	2.94906	5.06815	5.79887	Growth-regulating factor 8
					LOC_Os03g47140	1.00679	1.38993	2.64277	2.60647	Growth-regulating factor 9
					LOC_Os01g55280	-0.362668	0.781581	2.85855	3.77393	Similar to Myosin heavy chain-like protein (Fragment)
					LOC_Os12g29980	0.0580048	0.25011	4.4701	4.12939	Growth-regulating factor 7 isoform X1
					LOC_Os02g48080	0.844225	1.48003	0.352103	0.395688	Cysteine-rich receptor-like protein kinase 7 precursor, putative, expressed
					LOC_Os02g53690	1.57222	2.42893	10.967	11.2852	Growth-regulating factor 1
osa-miR396d	0.256027	0.301999	-1.48853	-1.50385	LOC_Os08g09110	-4.03442	-3.67966	-2.93433	-3.53274	Putative disease resistance RPP13-like protein 3
osa-miR396g	0.257696	0.304205	-1.48899	-1.50293	LOC_Os07g14514	-1.23116	-2.19469	-1.48881	-2.31336	Uncharacterized protein LOC4342832 isoform X1
osa-miR396h	0.257696	0.304209	-1.48899	-1.50293	LOC_Os01g53610	-0.913742	-1.84016	-0.93476	-1.54637	Pentatricopeptide repeat-containing protein At4g32450, mitochondrial
					LOC_Os02g45570	-2.01895	--	--	--	Growth-regulating factor 10 isoform X1
					LOC_Os06g02560	-0.243509	0.560639	1.12714	1.61951	Growth-regulating factor 5 isoform X1
					LOC_Os07g04220	0.564172	0.653874	1.14865	1.11055	Probable LRR receptor-like serine/threonine-protein kinase At2g16250
					LOC_Os09g29510	1.81759	0.789994	1.656	--	Hypothetical protein OsJ_29710
					LOC_Os02g17680	0.678722	0.736123	1.96693	2.35893	Transcription factor bHLH133 isoform X1
					LOC_Os03g47140	1.00678	1.38993	2.64277	2.60647	Growth-regulating factor 9
					LOC_Os02g47280	2.05938	2.40428	3.01653	3.31853	Growth-regulating factor 4 protein, partial
					LOC_Os11g03540	1.20636	1.1686	4.24223	4.92077	AP2-like ethylene-responsive transcription factor At1g16060
					LOC_Os12g29980	0.0579964	0.250102	4.47009	4.12939	Growth-regulating factor 7 isoform X1
					LOC_Os04g51190	4.06461	4.47793	4.53863	5.10625	Growth-regulating factor 3 isoform X1
					LOC_Os11g35030	2.37186	2.94906	5.06815	5.79887	Growth-regulating factor 8
					LOC_Os03g51970	1.74721	2.9633	7.97133	9.13965	Growth-regulating factor 6
					LOC_Os02g53690	1.57218	2.42889	10.967	11.2852	Growth-regulating factor 1
osa-miR396e-3p	-0.56253	-0.85682	-3.2136	-1.78524	LOC_Os02g58214	2.6609	2.03656	2.83323	2.57961	Expressed protein
osa-miR396f-3p	0.0894851	-1.96493	0.178548	-2.69217	LOC_Os08g14860	-1.43505	-1.80447	-1.71463	-2.43001	Cytochrome b-c1 complex subunit 7-1
osa-miR398b	0.536681	-0.482245	-1.15618	-1.41162	LOC_Os03g11540	0.837048	0.566997	6.15227	6.43006	Replication protein A 70 kDa DNA-binding subunit B
osa-miR5160	-0.276046	0.261201	0.4793	1.20795	LOC_Os02g51110	-1.89958	-5.01649	-1.37144	-2.00843	Aquaporin NIP2-1
					LOC_Os07g22930	-0.951972	-1.36804	-2.10642	-2.30968	Granule-bound starch synthase 1b, chloroplastic/amyloplastic
osa-miR5337a	0.545345	0.881316	3.95398	4.57779	LOC_Os04g56500	-0.539607	-1.01505	-2.03709	-1.80872	Transcription factor IBH1
					LOC_Os05g50980	-1.68991	-2.35795	-1.96827	-2.84894	Hypothetical protein OsI_21183
					LOC_Os03g06139	0.818571	1.14091	-1.00928	-0.0760559	ABC transporter G family member 22 isoform X1
osa-miR5804	-1.15159	-2.78774	-5.07951	-4.04128	LOC_Os10g13810	0.796996	1.4792	-0.562666	-0.360611	Glycosyltransferase family 43 protein, putative, expressed
					LOC_Os03g64140	-1.36828	-2.14585	-1.18524	-1.60668	Uncharacterized protein LOC4334853
osa-miR5817	0.117926	0.923459	0.813823	2.42224	LOC_Os12g38180	-1.19394	-2.65255	-1.12727	-2.70074	Heat shock cognate 70 kDa protein 2
					LOC_Os05g51490	-0.158107	-0.866326	-0.465175	-1.09171	Serine/threonine-protein phosphatase 6 regulatory subunit 3 isoform X1
osa-miR6245b-5p	-0.968386	-0.255725	2.83384	1.78289	LOC_Os11g47570			1.47912	1.26512	Xylanase inhibitor protein 2-like
osa-miR810b.2	-0.323106	0.395377	0.397282	0.812409	LOC_Os11g02450	-1.22535	-1.40337	-0.468015	-0.620925	Elongation factor P, putative, expressed
					LOC_Os08g04500	-1.52313	-2.84042	-2.00195	-4.27929	Terpene synthase, putative, expressed
					LOC_Os08g14810	-3.32235	-2.85633	-2.36621	-2.42457	Putative stripe rust resistance protein Yr10
					LOC_Os03g25140	-0.34822	-1.01843	-0.398934	-1.07244	Peptidyl-prolyl isomerase PASTICCINO1, putative, expressed
osa-miR812g	0.240663	0.48196	0.519475	1.03922	LOC_Os11g34910	-1.0646	-1.56816	-1.33506	-2.4546	Expressed protein
					LOC_Os06g38210	-0.599241	-0.142783	-0.904561	-0.206854	Uncharacterized protein LOC4341377
osa-miR820a	-0.249082	-0.443533	-0.446186	-0.616998	LOC_Os06g12539	0.986971	0.405615	-1.52249	-0.537471	Expressed protein
osa-miR820b	-0.249082	-0.443533	-0.446186	-0.616998	LOC_Os01g48446	3.63246	3.68224	0.94456	1.59078	No apical meristem protein, putative, expressed
osa-miR820c	-0.249082	-0.443533	-0.446186	-0.616998	LOC_Os06g22330	0.531458	0.243212	0.961398	1.35113	Protein of unknown function DUF23 family protein
					LOC_Os02g48990	1.70344	1.98097	1.24616	1.968	Phosphatidylinositol transfer, putative, expressed
					LOC_Os06g14490	2.74186	3.11634	3.284	4.11808	Calmodulin-binding heat-shock protein, putative, expressed
					LOC_Os06g06802	0.773728	1.98218	-0.207907	0.973733	Retrotransposon protein, putative, unclassified, expressed
					LOC_Os07g01530	0.908393	1.15879	5.79794	6.06894	NB-ARC domain containing protein
					LOC_Os05g27590	4.9245	5.02234	5.12486	5.10947	Wound-induced protein WI12, putative, expressed
					LOC_Os03g02010	0.784102	1.17063	0.448893	0.959561	DNA methyltransferase protein, putative, expressed
					LOC_Os08g40550	1.96674	2.39999	-0.469514	0.886164	Retrotransposon protein, putative, unclassified, expressed
					LOC_Os04g41520	--	1.00847	--	--	Retrotransposon protein, putative, unclassified, expressed
					LOC_Os06g43870	2.161	2.43745	1.02337	1.56466	Expressed protein
					LOC_Os01g20910	0.179732	1.12215	0.561558	0.833821	Zinc finger, C3HC4 type domain containing protein, expressed
					LOC_Os11g26850	0.88388	1.20688	1.40936	2.21435	Erythronate-4-phosphate dehydrogenase, putative, expressed
					LOC_Os02g09380	-0.236921	0.207433	1.10493	1	Expressed protein
					LOC_Os11g14900	--	--	7.87257	--	Thiol protease SEN102 precursor, putative, expressed
					LOC_Os12g44380	0.758929	1.38283	0.33578	0.6703	Sucrose transporter, putativ, expressed
					LOC_Os07g18970	--	2.49314	--	--	Retrotransposon protein, putative, unclassified, expressed
					LOC_Os11g44190	--	--	1.79844	--	Retrotransposon protein, putative, unclassified, expressed
					LOC_Os02g39920	1.11867	1.45028	0.982446	1.33145	AT hook motif family protein, expressed
					LOC_Os02g45590	2.54104	3.16425	2.45211	3.2654	PPR repeat domain containing protein, putative, expressed
					LOC_Os09g14500	1.23968	1.37668	1.08243	1.60234	Retrotransposon protein, putative, unclassified, expressed
novel_miR_102	-0.266728	0.269216	-0.762942	-0.100414	LOC_Os04g52880	-0.830892	-0.872542	4.51138	4.7659	Similar to H0714H04.3 protein
novel_miR_134	-0.269564	0.256609	-0.804434	-0.125325
novel_miR_153	-0.266471	0.269472	-0.762942	-0.100414
novel_miR_196	-0.269564	0.256609	-0.804434	-0.125325
novel_miR_201	-0.269564	0.256609	-0.804434	-0.125325
novel_miR_67	-0.457311	0.237122	-0.888417	-0.0794998
					LOC_Os08g33320	1.71278	2.42049	0.865842	1.81424	Uncharacterized protein LOC4345630
					LOC_Os07g31280	0.847409	1.28803	0.92306	1.22401	Hypothetical protein OsJ_24322
					LOC_Os07g34750	--	0.755573	0.96982	1.03795	Uncharacterized protein LOC107278115
					LOC_Os06g50830	1.25782	1.78849	1.24429	1.45418	Protein FD
					LOC_Os03g59480	1.24101	1.37741	1.2668	1.30969	Expressed protein
novel_miR_109	0.409875	-0.675986	-0.602576	-1.3629	LOC_Os10g08550	0.468636	0.812096	1.52074	2.04295	Enolase
					LOC_Os02g12730	0.639233	0.271289	2.18692	2.4972	Beta-galactosidase 4
					LOC_Os08g36490	-0.689238	-1.09941	2.25586	2.1977	Kinetochore protein NDC80 homolog
					LOC_Os03g14050	3.75155	6.04973	3.57972	5.99085	Thaumatin-like protein 1b isoform X1
					LOC_Os12g35350	1.22056	0.596834	3.67008	3.79472	Acyl-CoA-binding domain-containing protein 5
					LOC_Os03g15550	0.652906	0.862189	5.7962	6.25854	Phosphatidylinositol 4-phosphate 5-kinase 1
					LOC_Os08g17784	1.22309	1.12964	6.09379	6.80468	Purple acid phosphatase 23 isoform X1
					LOC_Os01g67100	0.203834	0.690814	6.16912	6.22281	Chromatin assembly factor 1 subunit FSM
					LOC_Os02g36890	-0.20981	0.0709253	8.89092	9.42206	Myb-related protein Zm38
					LOC_Os01g33204	-0.913926	-0.466611	-1.14979	-1.37281	Similar to Stable protein 1
novel_miR_114	0.622162	0.0161103	-1.07813	-0.147232	LOC_Os04g52880	-0.830902	-0.872551	4.51138	4.7659	Similar to H0714H04.3 protein
					LOC_Os11g03720	-3.25342	-2.8759	--	--	Similar to H0114G12.9 protein
					LOC_Os01g19694	-0.307354	-0.755762	4.80589	--	Homeobox protein knotted-1-like 1
novel_miR_187	-0.0522876	-0.454576	-1.01365	-1.33825	LOC_Os11g04470	8.83728	10.5989	--	10.7422	Hypothetical protein LOC_Os11g04470
novel_miR_119	0.0527029	-0.197691	-1.23092	-1.64393	LOC_Os01g68480	0.48873	1.09513	-0.973906	0.013593	Thioredoxin F, chloroplastic
					LOC_Os03g01580	-1.00584	-1.63417	0.54171	0.33018	Uncharacterized protein LOC4331320
					LOC_Os09g31170	-0.271552	-0.314631	1.01746	0.554803	Uncharacterized protein LOC4347421
					LOC_Os04g46620	0.0171896	-0.0249642	1.72921	1.66866	T-complex protein 1 subunit alpha
					LOC_Os10g04050	-2.16895	-2.52351	-2.14059	-4.1419	Transposon protein, putative, CACTA, En/Spm sub-class, expressed
					LOC_Os03g13976	-2.53222	-2.19939	-1.87891	-2.9781	Conserved hypothetical protein
					LOC_Os01g48920	-1.68213	-2.81504	-1.85794	-2.78651	Beclin-1-like protein isoform X2
					LOC_Os02g32615	-0.20605	0.279674	-1.50734	-0.770185	Expressed protein
					LOC_Os09g13920	0.571263	0.748772	-1.49866	-1.07637	Uncharacterized protein LOC4346684
novel_miR_120	0.258757	0.845224	2.3519	1.58279	LOC_Os03g17590	-0.289551	-0.568874	-1.28902	-1.57622	Uncharacterized protein YKR070W isoform X1
novel_miR_212	0.258625	0.845193	2.3516	1.58214	LOC_Os02g13020	-1.13116	-1.12235	-1.27058	-1.46545	Uncharacterized protein LOC9266724
					LOC_Os02g35820	1.21636	1.36016	-1.07941	-0.751134	Uncharacterized protein LOC4329708
					LOC_Os07g41420	1.54092	2.09418	-1.02222	-0.127578	Unknown protein
					LOC_Os01g65904	-0.381775	-0.608814	-0.910724	-0.90446	Unknown protein
					LOC_Os05g50470	-0.25606	-2.34173	-0.861943	-1.79555	Uncharacterized protein LOC4339728
					LOC_Os01g37210	-0.124772	-0.35582	-0.0895699	-0.970584	Uncharacterized protein LOC9269668 isoform X1
					LOC_Os11g30560	-0.152365	-1.05183	1.91153	2.77575	11-beta-hydroxysteroid dehydrogenase 1B
novel_miR_142	-0.22541	-0.484682	-0.915515	-0.83104	LOC_Os12g04370	1.44409	1.80246	2.36466	2.97882	Similar to GRAS family transcription factor containing protein
					LOC_Os03g21140	1.91004	2.58383	3.31641	4.07008	RNA-binding zinc finger protein, putative, expressed
					LOC_Os10g35290	0.850726	0.858751	2.06836	2.32049	Similar to DNA-directed RNA polymerase
					LOC_Os01g69290	0.211723	-0.0375796	4.06028	4.01319	Antifreeze glycoprotein, putative, expressed
					LOC_Os11g04570	0.570829	0.927878	2.61272	4.14314	GRAS family transcription factor containing protein, expressed
novel_miR_146	-0.302976	0.173112	0.259285	0.858598	LOC_Os03g04610	-1.36049	-0.836453	-1.19022	-1.19373	Expressed protein
					LOC_Os07g30790	-0.637763	-0.988821	-0.201779	-1.07929	ubiquinol-cytochrome C chaperone family protein, putative, expressed
					LOC_Os03g50040	-0.185313	-0.370636	-0.400735	-1.14537	Phytanoyl-CoA dioxygenase family protein
					LOC_Os06g38210	-0.599239	-0.142781	-0.904559	-0.206852	Uncharacterized protein LOC4341377
					LOC_Os04g25650	-4.10399	-4.15482	-3.0006	-3.553	cysteine-rich receptor-like protein kinase, putative, expressed
					LOC_Os10g04050	-2.16895	-2.52351	-2.14058	-4.1419	Transposon protein, putative, CACTA, En/Spm sub-class, expressed
					LOC_Os09g07320	-0.743416	-1.46832	-1.26458	-1.90933	Hypothetical protein OsJ_28508
					LOC_Os09g30410	-1.28039	-2.64372	-1.06685	-1.54749	Nitrogen-fixing NifU, C-terminal domain containing protein.
					LOC_Os08g29760	0.155087	-0.331024	3.09963	2.60739	Membrane protein, putative, expressed
					LOC_Os02g58670	-1.34432	-2.32787	-1.10382	-1.57151	bZIP transcription factor domain containing protein, expressed
					LOC_Os04g25060	-2.8998	-3.46399	-3.25179	-3.36727	Cysteine-rich receptor-like protein kinase, putative, expressed
					LOC_Os03g10180	-0.335812	-0.863775	-1.13993	-1.58366	Heat shock protein DnaJ, N-terminal domain containing protein
					LOC_Os03g22610	-1.86364	-2.93821	-0.814158	-2.59052	peptidyl-tRNA hydrolase, mitochondrial precursor protein, putative, expressed
novel_miR_150	-0.647447	-1.05172	1.10725	0.465525	LOC_Os01g63810	-0.0640828	0.574052	-1.02506	-0.895242	Starch binding domain containing protein, putative, expressed
novel_miR_154	0.0365726	-0.210866	-0.513029	-0.860826	LOC_Os02g14770	1.01083	0.859973	0.496679	0.536419	phosphoenolpyruvate carboxylase, putative, expressed
novel_miR_169	0.0365726	-0.210866	-0.513029	-0.860826
					LOC_Os04g09580	-2.23115	-3.07563	-2.34694	-3.92692	Conserved hypothetical protein
					LOC_Os01g70720	-1.86698	-1.88771	-1.88851	-2.53411	Similar to NADP-dependant malate dehydrogenase (Fragment)
					LOC_Os01g48920	-1.68213	-2.81504	-1.85794	-2.78651	Beclin-1-like protein isoform X2
					LOC_Os10g14920	-1.53422	-2.9821	-1.85202	-2.058	WAT1-related protein At4g08290 isoform X1
					LOC_Os02g34750	-2.16256	-2.6123	-1.80064	-2.60304	Hypothetical protein OsI_07628
					LOC_Os02g46600	-1.02411	-0.240536	-1.65681	-1.28925	E3 ubiquitin-protein ligase Os04g0590900-like
					LOC_Os06g01950	-1.79408	-2.29601	-1.49454	-1.45711	Phosphoglycerate mutase-like protein AT74H
					LOC_Os04g45834	0.0426707	-0.533865	-1.32883	-1.46931	Uncharacterized protein LOC9272389
					LOC_Os08g02230	-1.47472	-1.9051	-1.2204	-1.93746	Probable L-gulonolactone oxidase 4
novel_miR_159	-0.225032	-0.215704	0.643325	1.20786	LOC_Os02g44520	0.906232	0.665568	0.505223	0.677277	Tripeptidyl-peptidase 2
					LOC_Os01g51870	-0.829087	1.06928	-0.890154	-0.660459	Hypothetical protein OsI_03515
					LOC_Os11g34230	-1.68615	-1.68892	-0.79767	-1.72842	Probable nucleolar protein 5-1
					LOC_Os05g19390	-0.385946	-1.01784	-0.737962	-0.809126	Hypothetical protein
					LOC_Os06g48950	1.55122	2.11271	-0.166884	0.740455	Hypothetical protein OsJ_22545
					LOC_Os12g20324	0.914027	0.465255	0.99682	0.982829	Cyclin-A1-3
					LOC_Os10g32540	1.00605	0.918823	1.08367	1.42567	Uncharacterized protein LOC4348823
novel_miR_180	0.0712226	-0.136785	-0.628693	-0.819017	LOC_Os03g43010	1.32194	2.0165	0.57834	1.5874	Similar to H1flk (Fragment)
					LOC_Os05g47850	1.53471	1.61653	1.85325	2.68746	Chloroplastic group IIA intron splicing facilitator CRS1, chloroplast precursor, putative, expressed
					LOC_Os05g49040	-1.48828	0.151303	3.32859	4.49918	Cytochrome b561/ferric reductase transmembrane domain containing protein.
					LOC_Os06g33180	1.99228	2.10983	1.70795	2.05272	Expressed protein
					LOC_Os03g57880	1.21682	2.65807	0.929162	2.14008	Glucan endo-1,3-beta-glucosidase precursor, putative, expressed
					LOC_Os03g21800	2.07947	2.19184	2.46458	2.52835	bZIP transcription factor family protein, putative, expressed
					LOC_Os03g08840	3.48239	2.85255	1.62294	1.53442	Zinc finger protein, putative, expressed
					LOC_Os01g71320	2.65801	3.17662	3.28945	4.34528	Hexokinase, putative, expressed
					LOC_Os01g32184	1.21273	0.793824	0.550093	0.687739	Tetratricopeptide repeat protein 5, putative, expressed
					LOC_Os12g37560	0.589449	0.0762624	1.075	0.965232	Phospholipase C, putative, expressed
					LOC_Os01g39830	1.04466	0.844758	3.69874	4.27546	Beta-galactosidase, putative, expressed
novel_miR_190	-0.525317	-1.17335	0.254017	0.51692	LOC_Os01g03549	-2.03488	-2.90577	-2.10173	-3.01853	Multicopper oxidase LPR1 isoform X1
novel_miR_199	0.16355	0.328346	0.403508	0.669342	LOC_Os11g05820	-1.20028	-1.39499	-0.489803	-0.748382	Transposon protein, putative, Mutator sub-class, expressed
					LOC_Os02g31890	-2.78839	-4.48568	-2.85543	-3.98188	ZOS2-08 - C2H2 zinc finger protein, expressed
					LOC_Os04g49890	-1.64214	-2.52362	-1.39971	-2.21918	Multidrug resistance-associated protein, putative, expressed
					LOC_Os07g39010	-0.713643	-1.68117	-0.956177	-1.25985	Lactose permease-related, putative, expressed
					LOC_Os10g40540	-0.896262	-1.63626	-0.388074	-1.06871	Enoyl-CoA hydratase/isomerase family protein, putative, expressed
					LOC_Os02g50330	-0.501383	-1.09633	0.420725	0.210744	RNA-dependent RNA polymerase, putative, expressed
					LOC_Os06g35630	-0.902688	-0.79636	2.01798	0.933005	Reticuline oxidase-like protein precursor, putative, expressed
					LOC_Os04g59040	-0.197158	-0.322332	1.48612	1.13195	Soluble inorganic pyrophosphatase, putative, expressed
					LOC_Os12g32250	-0.536415	-0.101007	-1.22063	-1.65088	WRKY96, expressed
novel_miR_207	-0.176917	0.324145	-0.963746	-0.684303	LOC_Os01g60640	5.57336	5.79275	6.72602	7.63618	WRKY21, expressed
novel_miR_222	0.00332127	0.643157	0.742728	1.32872	LOC_Os01g67370	-1.09421	-2.40636	-1.22779	-1.93569	Uncharacterized protein At3g49140
					LOC_Os06g41660	-0.827204	-2.1449	-1.11117	-1.98549	Putative disease resistance protein RGA3
novel_miR_95	0.219137	0.50264	1.70568	1.50542	LOC_Os11g03820	-3.06176	-3.57022	-4.31668	-5.06201	D-mannose binding lectin family protein, expressed
novel_miR_223	0.219134	0.502633	1.70567	1.50542	LOC_Os05g11510	-3.49737	-5.85614	-3.19633	-4.98778	B-box zinc finger protein 22
					LOC_Os04g58200	-1.90704	-1.20326	-2.62299	-1.50725	Protochlorophyllide reductase A, chloroplastic
					LOC_Os01g38190	-3.5137	-2.2666	-2.56477	-3.76838	UPF0481 protein At3g47200
					LOC_Os12g01490	-1.47094	-0.0177902	-2.45867	-3.67745	Probable transcription factor RL9
					LOC_Os05g39800	-1.12121	-1.24874	-2.10521	-2.36357	Protein NUCLEAR FUSION DEFECTIVE 4
					LOC_Os05g29974	-0.462806	-0.614905	-1.37421	-1.93233	Caffeoylshikimate esterase
					LOC_Os01g55290	-1.32418	-1.76843	-1.35601	-2.22807	Pentatricopeptide repeat-containing protein At4g21190 isoform X1
					LOC_Os10g42730	-1.51825	-2.26176	-1.31459	-1.97445	Unnamed protein product
					LOC_Os09g35830	-1.78043	-2.85265	-1.29745	-2.28553	Protein MATERNALLY EXPRESSED GENE 5
					LOC_Os04g39900	-1.73356	-2.13688	-1.18233	-1.58219	Beta-glucosidase 13
					LOC_Os10g39770	-1.0594	-1.59836	-1.11884	-1.53618	NEP1-interacting protein 1
					LOC_Os03g39640	-0.618142	-1.11432	-1.08109	-1.53342	DUF21 domain-containing protein At1g55930, chloroplastic
					LOC_Os06g06080	-0.921679	-1.49836	-1.04493	-1.71751	Putative lipase YDR444W isoform X1
					LOC_Os06g22850	-0.444013	-0.58381	-1.02563	-2.1227	Hypothetical protein OsJ_21214
					LOC_Os10g23180	-1.25792	-2.02753	-0.995947	-1.67803	Ent-kaurenoic acid oxidase
					LOC_Os02g06820	-1.59554	-2.32918	-0.954448	-1.97166	Hypothetical protein OsI_05969
					LOC_Os05g35720	-1.28667	-0.914437	-0.90499	-0.442248	Transmembrane protein 18
					LOC_Os01g64870	-0.40015	-0.87913	-0.857138	-1.42332	Uncharacterized protein LOC4324926
					LOC_Os02g03840	-0.360947	-1.81376	-0.80535	-1.75227	Hypothetical protein OsJ_05250
					LOC_Os07g44800	-1.20313	-0.581204	-0.70458	-0.586069	Putative SWI/SNF-related matrix-associated actin-dependent regulator of chromatin subfamily A member 3-like 1
					LOC_Os12g22810	-0.660282	-1.57215	-0.696399	-1.47615	Uncharacterized protein LOC4352075 isoform X1
					LOC_Os08g30020	-0.0768104	-0.683642	-0.630388	-0.927227	Uncharacterized protein LOC4345471
					LOC_Os03g39350	-0.932245	-1.35224	-0.420068	-0.678003	Retrotransposon protein, putative, unclassified
					LOC_Os07g49410	-1.08972	-1.57315	-0.348526	-0.674186	Uncharacterized protein LOC4344398 isoform X1
					LOC_Os11g40100	-1.29095	-1.31742	-0.342184	-0.854761	GRF1-interacting factor 2 isoform X1
					LOC_Os09g24910	-0.245589	-1.3903	-0.16998	-0.784739	ATP-dependent 6-phosphofructokinase 5
					LOC_Os03g21550	-0.820579	-1.13334	-0.0853829	-0.404064	Eukaryotic translation initiation factor 2 subunit beta
					LOC_Os01g01510	-0.736221	-1.50588	0.120985	-0.410478	Something about silencing protein 10 isoform X3
					LOC_Os02g40840	-0.260364	-0.157322	0.851436	0.966596	Long-chain-alcohol oxidase FAO2
					LOC_Os08g42600	-0.0846425	-0.722609	5.40699	4.88485	Retinoblastoma-related protein 1 isoform X1
novel_miR_53	0.266115	1.36799	-1.11047	-0.870148	LOC_Os10g36260	-0.776296	-0.80504	-1.01965	-1.28794	Uncharacterized protein LOC9271722
novel_miR_225	0.265221	1.36729	-1.11071	-0.870117	LOC_Os01g48010	-1.71581	-1.10173	--	--	Hypothetical protein OsI_03210
novel_miR_237	-0.201223	0.388951	-0.827214	-0.258339	LOC_Os04g52880	-0.830892	-0.872542	4.51138	4.7659	Similar to H0714H04.3 protein
novel_miR_42	-0.42722	0.0145758	-0.766713	-0.278259	LOC_Os11g36030	2.21427	3.06913	3.95384	5.05	Protein binding protein, putative, expressed
					LOC_Os09g24820	1.09844	1.02635	0.729223	0.91165	ZF-HD protein dimerisation region containing protein, expressed
					LOC_Os07g29224	1.18473	1.68458	0.302988	0.988067	Expressed protein
					LOC_Os08g02110	-7.49016	-11.7747	-4.9729	-4.46097	Peroxidase 47
					LOC_Os03g53540	0.215422	-0.740319	-4.45861	-4.19827	Uncharacterized protein LOC4334093
					LOC_Os07g09625	-4.48629	-5.17785	-4.43349	-3.67955	CLE family OsCLE701 protein
					LOC_Os05g32480	-2.45029	-0.892577	-4.23744	-1.67951	Putative transposable element
					LOC_Os12g13910	-0.235451	-0.230326	-3.77319	-3.16862	Expressed protein
					LOC_Os07g13260	-2.71292	-2.81716	-3.6855	-3.91823	Dof zinc finger protein DOF3.6
					LOC_Os08g30370	-1.68213	-1.22762	-3.35125	-3.36385	Expressed protein
					LOC_Os06g22560	--	--	-3.06127	-4.01831	Putative phosphoribosylglycinamide formyltransferase, chloroplast precursor
					LOC_Os02g57790	-2.57321	-2.76118	-3.02304	-3.74075	Zinc finger protein ZAT5-like
					LOC_Os01g48950	-2.60506	-3.61959	-2.95313	-3.74219	Uncharacterized protein LOC4324397
					LOC_Os05g28740	-3.02729	-4.26112	-2.94785	-4.5158	Universal stress protein A-like protein
					LOC_Os03g08250	-2.20857	-2.77751	-2.84587	-2.75625	Uncharacterized protein LOC4331826
					LOC_Os02g40110	-1.46945	-1.10258	-2.83824	-4.41317	Uncharacterized protein LOC9266680
					LOC_Os12g12560	-1.94348	-2.17255	-2.71535	-3.3106	2-alkenal reductase (NADP(+)-dependent)
					LOC_Os04g01874	-0.95508	-2.19524	-2.69034	-3.50572	Probable L-type lectin-domain containing receptor kinase S.5
					LOC_Os03g40170	-4.13105	-4.04151	-2.66	-3.92458	E3 ubiquitin-protein ligase At3g02290
					LOC_Os06g40780	-4.06386	-3.48662	-2.55787	-4.55623	Protein MONOCULM 1
					LOC_Os01g57082	-1.47094	-1.9369	-2.54466	-2.83702	Hypothetical protein OsI_03973
					LOC_Os05g07810	-2.7964	-3.40424	-2.4929	-3.77472	Universal stress protein A-like protein
					LOC_Os08g14810	-3.32235	-2.85633	-2.36621	-2.42457	Putative stripe rust resistance protein Yr10
					LOC_Os01g29507	-3.54759	-3.98385	-2.30159	-3.02311	Retrotransposon, putative, centromere-specific, expressed
					LOC_Os02g39710	-1.10302	-1.60207	-2.1722	-2.36265	zinc finger protein CONSTANS-LIKE 3
					LOC_Os06g39912	-0.940652	-1.17277	-2.16845	-1.74297	Uncharacterized protein At1g15400
					LOC_Os06g15910	-2.16599	-2.08394	-2.14695	-2.73487	Potassium transporter 24
					LOC_Os05g41380	--	0.203179	-2.0084	--	Uncharacterized protein LOC107276634
					LOC_Os06g48500	-1.60796	-1.93518	-1.98339	-3.04363	Unnamed protein product
					LOC_Os05g34010	-1.83021	-4.01704	-1.85113	-2.90217	Protein NRT1/ PTR FAMILY 3.1
					LOC_Os05g27580	-0.187565	-1.79849	-1.83376	-2.24263	Hypothetical protein OsI_19523
					LOC_Os08g02490	-1.76887	-1.93554	-1.7495	-2.82522	AT-hook motif nuclear-localized protein 1
					LOC_Os12g15520	-0.89977	-0.500954	-1.68036	-2.39998	Uncharacterized protein LOC4351910
					LOC_Os12g41780	-2.64453	-1.64812	-1.64852	-2.20604	Beta-1,4-mannosyl-glycoprotein 4-beta-N-acetylglucosaminyltransferase
					LOC_Os07g07646	-0.646545	-1.36885	-1.61512	-1.91142	Uncharacterized protein LOC107278554
					LOC_Os08g34300	-1.59169	-1.77344	-1.57711	-2.15168	Retrotransposon protein, putative, unclassified
					LOC_Os02g51119	-1.86299	-3.19735	-1.52815	-1.8701	Expressed protein
					LOC_Os09g13920	0.571263	0.748772	-1.49866	-1.07637	Uncharacterized protein LOC4346684
					LOC_Os03g16570	-1.76153	-1.88897	-1.4778	-2.08434	E3 ubiquitin-protein ligase SDIR1 isoform X2
					LOC_Os01g65080	-1.50507	-1.97851	-1.39115	-2.08484	Zinc finger protein STOP1 homolog
					LOC_Os08g04470	-0.179602	0.791489	-1.37749	-0.747534	U-box domain-containing protein 8-like
					LOC_Os06g43990	-1.01915	-0.570762	-1.33503	-1.59913	Hypothetical protein OsJ_22165
					LOC_Os09g31300	-1.01294	-1.37848	-1.29992	-1.80464	Transcription factor bHLH130
					LOC_Os05g47560	-0.29879	-0.247167	-1.28067	-1.49069	Serine/threonine-protein kinase STN7, chloroplastic
					LOC_Os09g07320	-0.743417	-1.46832	-1.26458	-1.90933	Hypothetical protein OsJ_28508
					LOC_Os01g69030	-0.154334	-0.0594583	-1.25984	-1.86235	Probable sucrose-phosphate synthase 1
					LOC_Os11g35040	--	--	-1.25757	-0.839011	Probable aminotransferase TAT2
					LOC_Os04g54320	-1.15524	-1.72524	-1.25284	-1.79504	Aldehyde dehydrogenase, conserved site domain containing protein.
novel_miR_5	0.489196	0.947244	1.30402	1.1625	LOC_Os08g39160	-1.09962	-3.01227	-1.23874	-2.36673	Phosphoribosylglycinamide formyltransferase, chloroplastic
					LOC_Os04g42310	-0.942634	-1.61829	-1.20289	-1.66327	BTB/POZ domain-containing protein At2g24240
					LOC_Os09g32740	-0.69338	-0.696624	-1.18866	-0.799532	Ubiquitin carboxyl-terminal hydrolase 2
					LOC_Os10g31330	0.812194	0.585647	-1.14636	-1.29352	Glycine-rich cell wall structural protein 2
					LOC_Os05g46250	-0.671482	-0.777791	-1.14597	-1.56277	Uncharacterized protein ycf36
					LOC_Os08g39350	-0.897077	-1.66226	-1.10474	-1.47972	Glycerophosphodiester phosphodiesterase GDPDL3 isoform X2
					LOC_Os03g33590	-1.01587	-1.56279	-1.032	-1.86003	Interferon-related developmental regulator 2 isoform X1
					LOC_Os06g49120	-0.130777	-0.140828	-1.03178	-0.977818	Uncharacterized protein LOC4341998 isoform X1
					LOC_Os07g08960	-0.385273	-0.0127604	-1.024	-0.707855	Glycine-rich RNA-binding protein RZ1C
					LOC_Os02g52390	-0.136976	-0.300248	-1.0031	-1.36262	Presequence protease 1, chloroplastic/mitochondrial
					LOC_Os06g45380	0.183803	-0.0309649	-0.999555	-0.422875	Vacuolar-sorting receptor 6
					LOC_Os02g27110	-0.343722	-0.67264	-0.995047	-1.09549	Uncharacterized protein LOC4329342 isoform X1
					LOC_Os08g06100	-1.19699	-1.25136	-0.99259	-0.976294	Hypothetical protein OsJ_26105
					LOC_Os10g05680	-0.864677	-0.912017	-0.985167	-1.65027	Expressed protein
					LOC_Os10g01470	0.442075	-0.236246	-0.982395	-1.18836	Homeobox-leucine zipper protein HOX15
					LOC_Os07g10540	-0.396526	-0.760664	-0.975187	-1.39951	Probable Xaa-Pro aminopeptidase P isoform X1
					LOC_Os07g46520	-0.156278	0.308556	-0.962984	-0.688765	Haloacid dehalogenase-like hydrolase domain-containing protein 3
					LOC_Os06g15390	-2.57665	-4.06261	-0.961829	-3.20975	Acylphosphatase
					LOC_Os03g07190	0.345139	1.52991	-0.945877	-1.04351	Uncharacterized protein LOC4331752
					LOC_Os10g38940	-0.614779	-0.621862	-0.933268	-1.8343	Beta-carotene hydroxylase 2, chloroplastic
					LOC_Os10g41290	-1.8673	-1.56096	-0.86468	-0.99089	Serine/threonine-protein kinase D6PK
					LOC_Os02g15540	-1.21593	-2.27051	-0.835151	-1.80224	Uncharacterized protein LOC4328909
					LOC_Os02g07780	-1.02002	-0.884017	-0.786229	-1.3689	Squamosa promoter-binding-like protein 4 isoform X3
					LOC_Os01g72205	-0.860228	-1.21363	-0.778323	-1.23632	Hypothetical protein OsI_05211
					LOC_Os09g01290	-0.407931	-0.522373	-0.770746	-1.23118	Uncharacterized protein LOC4346365
					LOC_Os02g49820	-0.494749	-1.17688	-0.764937	-1.1922	Sex-lethal homolog
					LOC_Os12g12580	-0.757965	-0.847158	-0.735968	-1.33049	2-alkenal reductase (NADP(+)-dependent)
					LOC_Os06g41360	-0.866366	-0.825434	-0.731234	-1.02282	Ribose-phosphate pyrophosphokinase 2, chloroplastic isoform X1
					LOC_Os05g38800	-0.939397	-1.69696	-0.710035	-1.54644	Uncharacterized protein LOC9268510
					LOC_Os06g08720	-0.315926	-0.669276	-0.660902	-1.26634	Serine carboxypeptidase II-2
					LOC_Os01g05810	1.23476	2.32025	-0.65694	-0.292601	Gamma-glutamyltranspeptidase 3
					LOC_Os05g48210	-1.40851	-2.1029	-0.656696	-0.637284	Uncharacterized protein LOC4339562
					LOC_Os04g24410	-0.607077	-1.38552	-0.620957	-0.848963	UPF0307 protein ECA0281 isoform X2
					LOC_Os03g06654	-1.06184	-1.6595	-0.617701	--	Probable indole-3-pyruvate monooxygenase YUCCA1 isoform X1
					LOC_Os02g04520	-0.155961	-0.128748	-0.600899	-1.28797	Guanine nucleotide-binding protein subunit gamma 2
					LOC_Os12g36680	-0.399607	-1.54708	-0.58816	-0.958599	Hypothetical protein OsJ_36446
					LOC_Os11g10420	-0.269331	-0.922665	-0.56222	-1.10162	Phosphatidylinositol 4-kinase beta 1
					LOC_Os02g07930	-0.332539	-0.944857	-0.551676	-0.569595	B-box zinc finger protein 32
					LOC_Os12g42250	-1.16037	-1.71139	-0.496406	-2.14953	Protein LATE FLOWERING
					LOC_Os12g07480	-0.913083	-0.68611	-0.495951	-1.25918	Transcription factor PCF3-like
					LOC_Os09g25770	-0.429178	-0.728715	-0.493907	-0.993089	WAT1-related protein At4g28040 isoform X1
					LOC_Os09g27360	-1.97241	-2.60564	-0.409575	--	Hypothetical protein OsJ_29558
					LOC_Os05g31530	-1.03703	-2.14092	-0.368565	-0.710312	Putative NBS-LRR resistance protein
					LOC_Os06g45940	-0.388211	-2.43172	-0.346095	-0.93602	Full=Probable potassium transporter 13
					LOC_Os02g53750	0.885163	0.734834	-0.299296	-1.13031	Serine/threonine-protein kinase At5g01020
					LOC_Os05g38250	0.108922	1.03558	-0.294795	-0.170077	CASP-like protein 5B2 isoform X1
					LOC_Os01g15770	-0.881295	-1.90444	-0.259054	-0.0796969	TRAM/LAG1/CLN8 homology domain domain containing protein
					LOC_Os02g02670	-0.964655	-2.36483	-0.188508	-1.08798	Hypothetical protein OsJ_05140
					LOC_Os01g02900	-1.48592	-0.458499	-0.172277	-0.414578	Hypothetical protein OsI_00151
					LOC_Os01g19470	-0.246566	-0.924229	-0.153612	-0.42006	Nodal modulator 1
					LOC_Os07g12250	-1.38646	-1.21638	-0.135736	-0.483298	60S ribosomal protein L24
					LOC_Os06g15380	-0.605994	-0.999715	-0.102031	-0.941583	Acylphosphatase
					LOC_Os06g39660	-0.381772	-1.78021	-0.0955569	-1.40236	6-hydroxynicotinate 3-monooxygenase
					LOC_Os12g12470	-0.397455	-2.40164	0.154972	0.195767	2-alkenal reductase (NADP(+)-dependent)
					LOC_Os04g28250	-0.501875	-1.98449	0.62401	0.0257767	Cysteine proteinase inhibitor 10
					LOC_Os11g38959	-0.217814	-0.253408	1.06182	0.963297	40S ribosomal protein S9-2
					LOC_Os08g35090	-0.546335	-0.610076	1.29611	1.0294	Subtilisin-like protease SBT1.5
					LOC_Os06g47620	-0.584067	-0.476972	1.34614	0.805261	IAA-amino acid hydrolase ILR1-like 6
					LOC_Os07g25810	-1.14337	-1.43107	1.61158	0.90145	Conserved hypothetical protein
					LOC_Os05g32960	-0.392054	-0.252901	1.76077	1.90088	Uncharacterized protein LOC4338704
					LOC_Os01g18744	-0.327995	-1.3096	1.85002	2.04031	Acyl transferase 4-like
					LOC_Os01g65440	-0.559671	-0.775094	1.91812	1.58309	Uncharacterized protein LOC4324775
					LOC_Os12g39160	-0.732221	-0.18291	2.09122	2.65727	Uncharacterized protein LOC4352639
					LOC_Os05g08770	-0.365966	-0.774807	2.13244	2.52714	leucine-rich repeat extensin-like protein 4
					LOC_Os06g22050	-0.37701	-0.231475	2.95794	2.87231	Putative glycine-rich cell wall structural protein 1
					LOC_Os08g37890	-0.400384	-0.884515	3.571	3.43587	Putative type 1a plasma membrane receptor
					LOC_Os10g25450	-1.84084	-2.11865	4.20998	4.03534	Subtilisin-like protease SBT1.8
					LOC_Os06g35970	-1.14931	-2.42172	7.2278	7.685	Protodermal factor 1
novel_miR_52	-0.327572	0.338318	-0.852761	-0.421909	LOC_Os03g60750	-0.188901	-0.157028	1.38125	0.998148	Ribosomal RNA large subunit methyltransferase J, putative, expressed
novel_miR_94	-0.448358	-0.514786	-0.812822	-1.09278	LOC_Os06g50146	0.7566	0.999663	0.176446	0.497368	Calcium-dependent protein kinase CPK1 adapter protein 2, putative, expressed
					LOC_Os04g47140	3.67053	--	--	2.93486	Expressed protein

## Sheet: 老版本
#miRNAID	成熟miRNA序列	Se/S0	Sl/S0	Re/R0	Rl/R0	Tar_mRNAID	Se/S0_DESeq2_log2FC	Sl/S0_DESeq2_log2FC	Re/R0_DESeq2_log2FC	Rl/R0_DESeq2_log2FC	Description	注：红底色是FC 2.0,P 0.05里面不同需要删除的
osa-miR5337a	AAAUUACUUGUCGUUCUAGCU	0.545345	0.881316	3.95398	4.57779	LOC_Os07g22930	-0.951972	-1.36804	-2.10642	-2.30968	Granule-bound starch synthase 1b, chloroplastic/amyloplastic
	AAAUUACUUGUCGUUCUAGCU					LOC_Os04g56500	-0.539607	-1.01505	-2.03709	-1.80872	Transcription factor IBH1
	AAAUUACUUGUCGUUCUAGCU					LOC_Os05g50980	-1.68991	-2.35795	-1.96827	-2.84894	Hypothetical protein OsI_21183
	AAAUUACUUGUCGUUCUAGCU					LOC_Os03g06139	0.818571	1.14091	-1.00928	-0.0760559	ABC transporter G family member 22 isoform X1
	AAAUUACUUGUCGUUCUAGCU					LOC_Os03g14590	0.623329	0.420573	-0.487445	-0.497764	Uncharacterized protein LOC9270827
	AAAUUACUUGUCGUUCUAGCU					LOC_Os09g23360	-0.116317	-0.105218	0.304128	0.210036	Protein trichome birefringence-like 14
osa-miR812g	AAGACGGAUGAUUAAAGUUGGACA	0.240663	0.48196	0.519475	1.03922	LOC_Os11g34910	-1.0646	-1.56816	-1.33506	-2.4546	Expressed protein
	AAGACGGAUGAUUAAAGUUGGACA					LOC_Os06g38210	-0.599241	-0.142783	-0.904561	-0.206854	Uncharacterized protein LOC4341377
	AAGACGGAUGAUUAAAGUUGGACA					LOC_Os03g50620	-0.202068	-0.325892	-0.00245196	-0.209602	GPN-loop GTPase 3
osa-miR1428e-5p	AAUUCACAGGCCCUAUCUUGUG	0.380452	-0.015558	1.30572	1.91477	LOC_Os02g54120	-0.115315	-0.232679	-0.679043	-1.17863	Probable NOT transcription complex subunit VIP2
osa-miR1428f-5p	AAUUCACAGGCCCUAUCUUGUG	0.380419	-0.0156375	1.30531	1.91464
osa-miR1428g-5p	AAUUCACAGGCCCUAUCUUGUG	0.3804	-0.015781	1.30498	1.91438
novel_miR_214	ACGAAUCUAGUAUUUAAUAUGAC	-0.971789	-0.137728	-1.14235	-0.596785	LOC_Os08g28710	4.9123	5.72651	2.30793	3.36274	Putative serine/threonine-protein kinase-like protein CCR3
novel_miR_150	CGGUCUUGUGGUAAGAACUGUG	-0.647447	-1.05172	1.10725	0.465525	LOC_Os01g63810	-0.0640828	0.574052	-1.02506	-0.895242	Starch binding domain containing protein, putative, expressed
novel_miR_128	ACUUAAAAUAGUUUGACUUUGACU	0.342114	0.59463	0.374103	1.00607	LOC_Os11g10870	-1.82653	-2.67707	-1.48204	-2.68661	Dirigent protein 19
	ACUUAAAAUAGUUUGACUUUGACU					LOC_Os02g12654	-0.743867	-1.16642	-1.09983	-1.44079	Non-protein coding transcript
	ACUUAAAAUAGUUUGACUUUGACU					LOC_Os03g01570	-0.582014	-0.868979	-0.875084	-0.869958	UPF0187 protein At3g61320, chloroplastic
	ACUUAAAAUAGUUUGACUUUGACU					LOC_Os06g06600	-0.631285	-1.34694	-0.458596	-1.03739	F-box/FBD/LRR-repeat protein At1g13570
	ACUUAAAAUAGUUUGACUUUGACU					LOC_Os01g61430	0.141259	0.263022	-0.00706627	-0.00768217	Zinc finger HIT domain-containing protein 3 isoform X1
	ACUUAAAAUAGUUUGACUUUGACU					LOC_Os01g68710	-0.784245	-1.30168	0.390909	-0.376966	Peptidyl-prolyl cis-trans isomerase FKBP15-1 isoform X1
osa-miR5150-5p	AGCUUCUGACAGCUGCAGUUUCUC	0.208383	0.994807	0.783326	1.32551	LOC_Os05g27920	-0.649753	-0.351866	-1.42089	-1.72304	Sorting nexin 2A
	AGCUUCUGACAGCUGCAGUUUCUC					LOC_Os02g09340	-1.32293	-2.08597	-1.40117	-1.80788	DNA repair protein RAD50
	AGCUUCUGACAGCUGCAGUUUCUC					LOC_Os10g28610	-0.839989	-0.805859	-0.91935	-0.889833	Protein NETWORKED 1D
	AGCUUCUGACAGCUGCAGUUUCUC					LOC_Os01g12260	-0.785485	-1.22014	-0.548925	-1.11044	V-type proton ATPase subunit E
	AGCUUCUGACAGCUGCAGUUUCUC					LOC_Os04g55480	0.0516841	0.0472731	-0.43887	-0.485754	RING finger protein ETP1 homolog isoform X1
	AGCUUCUGACAGCUGCAGUUUCUC					LOC_Os12g41920	-0.177681	-0.853642	-0.0296923	-0.494263	Single myb histone 6
osa-miR167h-3p	AGGUCAUGCUGUAGUUUCAUC	-0.860163	-1.30314	0.168533	0.456573	LOC_Os08g04840	1.89258	2.86017	-0.372277	0.430362	MYB family transcription factor, putative, expressed
	AGGUCAUGCUGUAGUUUCAUC					LOC_Os02g01740	0.436908	1.25199	0.519021	1.05181	DExH-box ATP-dependent RNA helicase DExH12
	AGGUCAUGCUGUAGUUUCAUC					LOC_Os03g29240	2.38091	4.86162	2.18089	4.23056	Probable nucleoredoxin 1-2
	AGGUCAUGCUGUAGUUUCAUC					LOC_Os04g48060	0.562376	1.29154	2.62475	2.76398	Replication factor C subunit 4
	AGGUCAUGCUGUAGUUUCAUC					LOC_Os04g35610	0.976839	0.26212			Pentatricopeptide repeat-containing protein At2g13600
	AGGUCAUGCUGUAGUUUCAUC					LOC_Os08g38600	1.14026	1.93339			RING-type E3 ubiquitin ligase RGLG6
	AGGUCAUGCUGUAGUUUCAUC					LOC_Os05g28520	0.488564	0.137976	-0.573891	-0.400109	Similar to ATP binding protein
	AGGUCAUGCUGUAGUUUCAUC					LOC_Os03g14915	0.0897713	0.49554	-2.45307	-2.54489	Tyrosine-specific transport protein 2 isoform X2
osa-miR396f-3p	AUAGUUCAAGAAAGUCCUUGGAAA	0.0894851	-1.96493	0.178548	-2.69217	LOC_Os08g14860	-1.43505	-1.80447	-1.71463	-2.43001	Cytochrome b-c1 complex subunit 7-1
osa-miR5817	AUCGAAUUUGAAAGAAAAAGGUAU	0.117926	0.923459	0.813823	2.42224	LOC_Os03g64140	-1.36828	-2.14585	-1.18524	-1.60668	Uncharacterized protein LOC4334853
	AUCGAAUUUGAAAGAAAAAGGUAU					LOC_Os12g38180	-1.19394	-2.65255	-1.12727	-2.70074	Heat shock cognate 70 kDa protein 2
	AUCGAAUUUGAAAGAAAAAGGUAU					LOC_Os05g51490	-0.158107	-0.866326	-0.465175	-1.09171	Serine/threonine-protein phosphatase 6 regulatory subunit 3 isoform X1
osa-miR396e-3p	AUGGUUCAAGAAAGCCCAUGGAAA	-0.56253	-0.85682	-3.2136	-1.78524	LOC_Os02g58214	2.6609	2.03656	2.83323	2.57961	Expressed protein
osa-miR159e	AUUGGAUUGAAGGGAGCUCCU	0.332735	0.946363	1.78036	1.54456	LOC_Os02g02120	0.30591	-1.24755	-1.44562	-1.43697	Wall-associated receptor kinase 5
	AUUGGAUUGAAGGGAGCUCCU					LOC_Os04g24300	-0.982763	-1.72561	-1.37634	-2.31952	Wall-associated receptor kinase 4
	AUUGGAUUGAAGGGAGCUCCU					LOC_Os11g37890	-0.018332	-0.0858282	-0.865398	-1.13338	GDP-mannose 3,5-epimerase 2
	AUUGGAUUGAAGGGAGCUCCU					LOC_Os03g12840	0.278459	0.247602	-0.810548	-0.768566	Inositol-tetrakisphosphate 1-kinase 2 isoform X1
	AUUGGAUUGAAGGGAGCUCCU					LOC_Os05g01760	-0.420757	-0.454043	-0.45128	-0.754832	Uncharacterized protein LOC4337578
	AUUGGAUUGAAGGGAGCUCCU					LOC_Os03g27460	0.244347	0.701894	-0.263605	-0.20151	Uncharacterized protein LOC4333027
	AUUGGAUUGAAGGGAGCUCCU					LOC_Os08g44450	-0.695415	-0.539134	0.192912	-0.183611	60S ribosomal protein L10a
	AUUGGAUUGAAGGGAGCUCCU					LOC_Os12g37850	-0.420117	-0.858877	0.276613	-0.520719	Hypothetical protein OsI_38754
	AUUGGAUUGAAGGGAGCUCCU					LOC_Os01g11550	-0.187522	-0.210647	2.62082	2.42805	Transcription factor PCF5
novel_miR_120	CACUGACAUGUGGGUCCCACCU	0.258757	0.845224	2.3519	1.58279	LOC_Os10g04050	-2.16895	-2.52351	-2.14059	-4.1419	Transposon protein, putative, CACTA, En/Spm sub-class, expressed
novel_miR_124	CACUGACAUGUGGGUCCCACCU	0.00098653	0.854896	2.08967	1.28439	LOC_Os01g03549	-2.03488	-2.90578	-2.10173	-3.01854	Multicopper oxidase LPR1 isoform X1
novel_miR_200	CACUGACAUGUGGGUCCCACCU	0.036852	0.926578	1.81543	0.995919	LOC_Os06g36310	-2.4716	-3.40585	-1.89729	-2.95338	Probably inactive leucine-rich repeat receptor-like protein kinase At2g25790
novel_miR_212	CACUGACAUGUGGGUCCCACCU	0.258625	0.845193	2.3516	1.58214	LOC_Os03g13976	-2.53222	-2.19939	-1.87891	-2.9781	Conserved hypothetical protein
						LOC_Os01g48920	-1.68213	-2.81504	-1.85794	-2.78651	Beclin-1-like protein isoform X2
						LOC_Os02g32615	-0.20605	0.279674	-1.50734	-0.770185	Expressed protein
						LOC_Os09g13920	0.571263	0.748772	-1.49866	-1.07637	Uncharacterized protein LOC4346684
						LOC_Os03g17590	-0.289551	-0.568874	-1.28902	-1.57622	Uncharacterized protein YKR070W isoform X1
						LOC_Os02g13020	-1.13116	-1.12235	-1.27058	-1.46545	Uncharacterized protein LOC9266724
						LOC_Os02g35820	1.21636	1.36016	-1.07941	-0.751134	Uncharacterized protein LOC4329708
						LOC_Os07g41420	1.54092	2.09418	-1.02222	-0.127578	Unknown protein
						LOC_Os01g65904	-0.381775	-0.608814	-0.910724	-0.90446	Unknown protein
						LOC_Os05g50470	-0.25606	-2.34173	-0.861943	-1.79555	Uncharacterized protein LOC4339728
						LOC_Os05g05660	-0.329322	-0.0759121	-0.511923	-0.432461	Proline-rich protein 36 isoform X1
						LOC_Os08g36250	0.448824	0.230881	-0.497571	-0.590526	Uncharacterized protein LOC9267006
						LOC_Os01g16180	-0.0643916	-0.853255	-0.176199	-0.683735	Methyltransferase-like protein 1
						LOC_Os01g37210	-0.124772	-0.35582	-0.0895699	-0.970584	Uncharacterized protein LOC9269668 isoform X1
						LOC_Os07g42885	-0.336173	-0.124886	0.21448		Hypothetical protein OsJ_25161
						LOC_Os11g30560	-0.152365	-1.05183	1.91153	2.77575	11-beta-hydroxysteroid dehydrogenase 1B
osa-miR1848	CCUCGCCGGCGCGCGCGUGCA	0.823649	1.18058	1.27264	0.997645	LOC_Os12g42910	-4.26135	-1.82039	-5.5651	-4.94925	Cation/calcium exchanger 1
	CCUCGCCGGCGCGCGCGUGCA					LOC_Os08g02110	-7.49016	-11.7747	-4.9729	-4.46097	Peroxidase 47
	CCUCGCCGGCGCGCGCGUGCA					LOC_Os02g36110	-1.14642	2.09163	-3.88789	-3.60974	Ent-cassadiene C11-alpha-hydroxylase 1-like
	CCUCGCCGGCGCGCGCGUGCA					LOC_Os05g12630	-4.71473	-4.61729	-3.60258	-3.47963	Putative dehydration-responsive protein, contains BURP domain, PF03181
	CCUCGCCGGCGCGCGCGUGCA					LOC_Os05g12130	-2.86063	-3.4148	-3.52737	-2.94366	Pentatricopeptide repeat-containing protein At3g49170, chloroplastic
	CCUCGCCGGCGCGCGCGUGCA					LOC_Os08g36310	-2.56975	-3.04163	-3.44649	-4.20084	Cytochrome P450 76M5-like
	CCUCGCCGGCGCGCGCGUGCA					LOC_Os03g24820	-1.54311	-2.02467	-3.30039	-4.26348	Uncharacterized protein LOC4332896
	CCUCGCCGGCGCGCGCGUGCA					LOC_Os08g13920	-3.15869	-4.06863	-3.19433	-3.8285	Xyloglucan endotransglycosylase/hydrolase protein 8
	CCUCGCCGGCGCGCGCGUGCA					LOC_Os12g18374	-1.968	-1.86761	-3.1461	-3.46794	NB-ARC domain containing protein, expressed
	CCUCGCCGGCGCGCGCGUGCA					LOC_Os04g39300	-2.66781	-4.96893	-3.12119	-3.85508	Uncharacterized protein LOC107280571
	CCUCGCCGGCGCGCGCGUGCA					LOC_Os09g27500	-4.62374	-9.70509	-2.92971	-4.86403	Cytochrome P450 76M5-like
	CCUCGCCGGCGCGCGCGUGCA					LOC_Os04g33110	-3.05455	-2.22449	-2.90976	-2.89585	Hypothetical protein OsI_15761
	CCUCGCCGGCGCGCGCGUGCA					LOC_Os02g40110	-1.46945	-1.10258	-2.83824	-4.41317	Uncharacterized protein LOC9266680
	CCUCGCCGGCGCGCGCGUGCA					LOC_Os05g19910	-2.87665	-3.93969	-2.80509	-4.7907	Taxadien-5-alpha-ol O-acetyltransferase
	CCUCGCCGGCGCGCGCGUGCA					LOC_Os07g46980	-2.53717	-3.36978	-2.79859	-4.12331	Momilactone A synthase-like isoform X2
	CCUCGCCGGCGCGCGCGUGCA					LOC_Os04g51410	-2.16987	-2.24935	-2.79424	-3.56552	Uncharacterized protein LOC4336899
	CCUCGCCGGCGCGCGCGUGCA					LOC_Os07g28040	-3.02304	-4.90333	-2.78129	-4.78871	Hypothetical protein OsI_25913
	CCUCGCCGGCGCGCGCGUGCA					LOC_Os06g43430	-3.072	-4.16983	-2.75335	-3.84188	Premnaspirodiene oxygenase
	CCUCGCCGGCGCGCGCGUGCA					LOC_Os02g32469	-2.35764	-3.08779	-2.75053	-3.31493	Uncharacterized protein LOC4329516
	CCUCGCCGGCGCGCGCGUGCA					LOC_Os07g16030	-3.08777	-3.76014	-2.52794	-3.79653	Conserved hypothetical protein
	CCUCGCCGGCGCGCGCGUGCA					LOC_Os07g14740	-1.02396	-1.25952	-2.35183	-2.45814	Hypothetical protein
	CCUCGCCGGCGCGCGCGUGCA					LOC_Os03g46570	-1.63089	-2.05842	-2.29978	-3.41852	BOI-related E3 ubiquitin-protein ligase 1
	CCUCGCCGGCGCGCGCGUGCA					LOC_Os03g03990	-2.23954	-2.56612	-2.17323	-3.90316	Probable signal recognition particle 43 kDa protein, chloroplastic
	CCUCGCCGGCGCGCGCGUGCA					LOC_Os01g37590	-1.59688	-1.56593	-2.1646	-1.57863	Protein NRT1/ PTR FAMILY 6.2 isoform X1
	CCUCGCCGGCGCGCGCGUGCA					LOC_Os04g24110	-1.78045	-1.90572	-2.12114	-2.21785	UDP-glycosyltransferase 90A1
	CCUCGCCGGCGCGCGCGUGCA					LOC_Os03g63560	-0.687547	-2.08093	-2.1209	-2.65242	Pentatricopeptide repeat-containing protein At4g25270, chloroplastic
	CCUCGCCGGCGCGCGCGUGCA					LOC_Os02g46970	-0.548607	-0.701762	-2.10199	-2.00518	Probable 4-coumarate--CoA ligase 2
	CCUCGCCGGCGCGCGCGUGCA					LOC_Os07g43700	-3.01038	-4.73656	-2.01572	-3.86527	Malate dehydrogenase, chloroplastic
	CCUCGCCGGCGCGCGCGUGCA					LOC_Os05g03920	-0.685474	-2.12359	-2.00695	-3.43236	Cysteine-rich receptor-like protein kinase 2
	CCUCGCCGGCGCGCGCGUGCA					LOC_Os08g39990	-2.4522	-1.98598	-1.99869	-2.53165	Uncharacterized protein LOC4346004
	CCUCGCCGGCGCGCGCGUGCA					LOC_Os04g08410	-1.30958	-2.46157	-1.98913	-2.91827	AT-rich interactive domain-containing protein 2 isoform X1
	CCUCGCCGGCGCGCGCGUGCA					LOC_Os01g26370	-2.70126	-3.07928	-1.89169	-3.09856	Unnamed protein product
	CCUCGCCGGCGCGCGCGUGCA					LOC_Os03g61060	-1.23126	-1.23916	-1.88879	-2.38667	Calmodulin-binding receptor-like cytoplasmic kinase 2 isoform X1
	CCUCGCCGGCGCGCGCGUGCA					LOC_Os03g15230	-1.56313	-2.30429	-1.86827	-2.79156	Uncharacterized protein LOC4332301
	CCUCGCCGGCGCGCGCGUGCA					LOC_Os02g48900	-1.59859	-2.69333	-1.83541	-1.93107	Protein ASPARTIC PROTEASE IN GUARD CELL 1
	CCUCGCCGGCGCGCGCGUGCA					LOC_Os12g39640	-2.18883	-2.86215	-1.82351	-2.63877	Uncharacterized protein LOC4352661
	CCUCGCCGGCGCGCGCGUGCA					LOC_Os05g19620	-1.53488	-1.47313	-1.81392	-1.26743	Uncharacterized protein LOC4338280
	CCUCGCCGGCGCGCGCGUGCA					LOC_Os01g02200	-1.09448	-0.774741	-1.79097	-1.7211	U-box domain-containing protein 4
	CCUCGCCGGCGCGCGCGUGCA					LOC_Os06g39970			-1.78129	-3.18574	Putative cellulose synthase A catalytic subunit 11
	CCUCGCCGGCGCGCGCGUGCA					LOC_Os01g27230	-0.959865	0.541204	-1.74382	-1.43496	Full=Putative 12-oxophytodienoate reductase 10
	CCUCGCCGGCGCGCGCGUGCA					LOC_Os10g25430	-1.07231	-1.44807	-1.72768	-1.77416	Putative protein-tyrosine-phosphatase
	CCUCGCCGGCGCGCGCGUGCA					LOC_Os01g04950	-0.978017	-1.49964	-1.72199	-2.46611	Protein NRT1/ PTR FAMILY 8.2 isoform X2
	CCUCGCCGGCGCGCGCGUGCA					LOC_Os02g13190	-0.685546	-1.09285	-1.70691	-2.1797	Probable F-box protein At4g22030
	CCUCGCCGGCGCGCGCGUGCA					LOC_Os01g51320	-2.10056	-3.59626	-1.66915	-2.99417	Probable polyamine oxidase 5
	CCUCGCCGGCGCGCGCGUGCA					LOC_Os09g38920	-1.88382	-1.07362	-1.59632	-1.78481	Ervatamin-B
	CCUCGCCGGCGCGCGCGUGCA					LOC_Os08g29780	-0.616116	-0.64224	-1.58375	-2.10359	Expressed protein
	CCUCGCCGGCGCGCGCGUGCA					LOC_Os04g37920	-0.764155	-1.52039	-1.56281	-2.35149	Cryptochrome-1 isoform X1
	CCUCGCCGGCGCGCGCGUGCA					LOC_Os06g01760	-2.84401	-3.51875	-1.53372	-2.11335	Probable polygalacturonase
	CCUCGCCGGCGCGCGCGUGCA					LOC_Os08g45190	-1.79606	-2.11783	-1.52159	-2.32433	Protein PROTON GRADIENT REGULATION 5, chloroplastic
	CCUCGCCGGCGCGCGCGUGCA					LOC_Os08g42610	-1.28191	-1.40503	-1.43306	-2.33516	Pentatricopeptide repeat-containing protein At2g29760, chloroplastic isoform X1
	CCUCGCCGGCGCGCGCGUGCA					LOC_Os03g02260	-2.87519	-3.01169	-1.33369	-2.15702	Heat shock 70 kDa protein, mitochondrial
	CCUCGCCGGCGCGCGCGUGCA					LOC_Os09g23540	-1.45748	-1.75283	-1.32188	-2.05411	Probable cinnamyl alcohol dehydrogenase 8B
	CCUCGCCGGCGCGCGCGUGCA					LOC_Os03g17590	-0.289551	-0.568874	-1.28902	-1.57622	Uncharacterized protein YKR070W isoform X1
	CCUCGCCGGCGCGCGCGUGCA					LOC_Os05g18774	-0.947932	-1.26617	-1.2727	-1.7585	Type 1 phosphatases regulator YPI1
	CCUCGCCGGCGCGCGCGUGCA					LOC_Os06g37150	-3.58712	-2.66813	-1.26865	-1.45202	L-ascorbate oxidase isoform X1
	CCUCGCCGGCGCGCGCGUGCA					LOC_Os03g13520	0.199971	0.789175	-1.21093	-0.645118	Type IV inositol polyphosphate 5-phosphatase 9
	CCUCGCCGGCGCGCGCGUGCA					LOC_Os01g63220	-0.40105	-0.0860438	-1.20683	-1.25892	Fructokinase-like 1, chloroplastic
	CCUCGCCGGCGCGCGCGUGCA					LOC_Os08g08240	-0.686975	-0.631868	-1.19669	-1.52268	Zinc finger BED domain-containing protein RICESLEEPER 2-like isoform X2
	CCUCGCCGGCGCGCGCGUGCA					LOC_Os09g20240	-0.511547	-0.6259	-1.18846	-1.21073	Homeobox protein Hox-D9
	CCUCGCCGGCGCGCGCGUGCA					LOC_Os02g05420	-1.59952	-1.22819	-1.18552	-1.38025	Hypothetical protein OsJ_05373
	CCUCGCCGGCGCGCGCGUGCA					LOC_Os11g05980	-0.289182	-0.569778	-1.17997	-1.82001	Pentatricopeptide repeat-containing protein At5g15340, mitochondrial
	CCUCGCCGGCGCGCGCGUGCA					LOC_Os02g24330	-1.14945	-0.377698	-1.14349	-1.20366	Eukaryotic translation initiation factor 4B3
	CCUCGCCGGCGCGCGCGUGCA					LOC_Os10g38580	-0.913337	-0.880892	-1.13777	-0.99579	Probable glutathione S-transferase GSTU6
	CCUCGCCGGCGCGCGCGUGCA					LOC_Os05g22960	-1.53144	-2.63907	-1.13072	-2.55887	Phosphatidate cytidylyltransferase, mitochondrial isoform X1
	CCUCGCCGGCGCGCGCGUGCA					LOC_Os12g40500	-1.13174	-1.97336	-1.12759	-2.14664	Phosphatidylinositol-glycan biosynthesis class X protein isoform X1
	CCUCGCCGGCGCGCGCGUGCA					LOC_Os02g48370	-0.400374	0.67554	-1.12211	-1.36041	AT-rich interactive domain-containing protein 5
	CCUCGCCGGCGCGCGCGUGCA					LOC_Os10g39770	-1.0594	-1.59836	-1.11884	-1.53618	NEP1-interacting protein 1
	CCUCGCCGGCGCGCGCGUGCA					LOC_Os06g28880	-1.60974	-3.47907	-1.09891	-2.86084	Protein SAWADEE HOMEODOMAIN HOMOLOG 2 isoform X3
	CCUCGCCGGCGCGCGCGUGCA					LOC_Os01g62630	-1.00852	-2.54076	-1.09581	-1.60324	Aspartic proteinase PCS1
	CCUCGCCGGCGCGCGCGUGCA					LOC_Os08g27050	-1.10531	-0.43821	-1.08462	-0.315581	Uncharacterized protein LOC4345368 isoform X1
	CCUCGCCGGCGCGCGCGUGCA					LOC_Os03g14205	-0.909231	-0.0277507	-1.08286	-0.64411	Expressed protein
	CCUCGCCGGCGCGCGCGUGCA					LOC_Os06g09180	-1.03875	-1.37937	-1.0549	-1.44802	Mitogen-activated protein kinase kinase 5
	CCUCGCCGGCGCGCGCGUGCA					LOC_Os05g37880	-1.15232	-2.53284	-1.04965	-2.34959	Uncharacterized protein At1g04910
	CCUCGCCGGCGCGCGCGUGCA					LOC_Os08g41800	-0.227853	-0.15287	-0.999646	-0.861445	Uncharacterized protein At4g15970
	CCUCGCCGGCGCGCGCGUGCA					LOC_Os10g42720	-0.91408	-1.70095	-0.935209	-1.47496	Glycerol-3-phosphate acyltransferase, chloroplastic
	CCUCGCCGGCGCGCGCGUGCA					LOC_Os03g53490	-0.930006	-1.29114	-0.915003	-1.6048	Pentatricopeptide repeat-containing protein At3g22670, mitochondrial
	CCUCGCCGGCGCGCGCGUGCA					LOC_Os08g34740	-1.37954	-2.02192	-0.912484	-1.66767	Protein ecdysoneless homolog
	CCUCGCCGGCGCGCGCGUGCA					LOC_Os10g04620	-0.39265	0.226124	-0.879922	-1.34882	Caffeoylshikimate esterase
	CCUCGCCGGCGCGCGCGUGCA					LOC_Os03g02980	0.70613	0.761909	-0.861451	-0.973936	Serine/threonine-protein kinase ATG1a
	CCUCGCCGGCGCGCGCGUGCA					LOC_Os12g33080	-0.964285	-0.80755	-0.857599	-1.02263	Dicarboxylate transporter 1, chloroplastic
	CCUCGCCGGCGCGCGCGUGCA					LOC_Os07g18874	-0.860318		-0.849985		ABC transporter G family member 11
	CCUCGCCGGCGCGCGCGUGCA					LOC_Os06g02400	-0.925793	-1.03086	-0.807451	-1.23854	Pentatricopeptide repeat-containing protein At1g08070, chloroplastic
	CCUCGCCGGCGCGCGCGUGCA					LOC_Os06g13090	-1.52225	-0.902448	-0.803435	-0.955032	U-box domain-containing protein 39-like
	CCUCGCCGGCGCGCGCGUGCA					LOC_Os10g35810	-0.712679	-0.240164	-0.741386	-0.780523	Thylakoid lumenal 17.4 kDa protein, chloroplastic
	CCUCGCCGGCGCGCGCGUGCA					LOC_Os06g44210	-0.438949	-1.00689	-0.732416	-1.52215	Probable protein phosphatase 2C 58
	CCUCGCCGGCGCGCGCGUGCA					LOC_Os04g39320	0.813966	-0.312542	-0.723777	-0.942903	Hypothetical conserved gene
	CCUCGCCGGCGCGCGCGUGCA					LOC_Os02g43350	0.254705	0.611345	-0.709235	-0.304347	ATP-dependent zinc metalloprotease FTSH 7, chloroplastic
	CCUCGCCGGCGCGCGCGUGCA					LOC_Os06g45330	-1.01655	-1.42325	-0.686532	-1.40933	Endonuclease V protein-like
	CCUCGCCGGCGCGCGCGUGCA					LOC_Os05g32580	-0.332866	-0.785624	-0.666831	-1.00651	Decapping nuclease DXO homolog, chloroplastic
	CCUCGCCGGCGCGCGCGUGCA					LOC_Os01g05810	1.23476	2.32025	-0.65694	-0.292601	Gamma-glutamyltranspeptidase 3
	CCUCGCCGGCGCGCGCGUGCA					LOC_Os08g38410	0.365416	1.1177	-0.635455	-0.119603	Oligopeptide transporter 5
	CCUCGCCGGCGCGCGCGUGCA					LOC_Os03g56400	-0.619432	-0.977691	-0.621176	-1.29537	pentatricopeptide repeat-containing protein At2g22070
	CCUCGCCGGCGCGCGCGUGCA					LOC_Os04g22860	-0.724803	-1.15703	-0.612516	-1.65143	Protein phosphatase 1 regulatory subunit INH3
	CCUCGCCGGCGCGCGCGUGCA					LOC_Os01g21820	0.196742	-0.591596	-0.587464	-0.84666	protein translocase subunit SECA1, chloroplastic
	CCUCGCCGGCGCGCGCGUGCA					LOC_Os07g35560	-0.277683	-1.59952	-0.563446	-1.16462	Glucan endo-1,3-beta-glucosidase 3 isoform X1
	CCUCGCCGGCGCGCGCGUGCA					LOC_Os12g42370	-0.0998794	-1.21013	-0.551748	-1.06278	GTPase LSG1-2
	CCUCGCCGGCGCGCGCGUGCA					LOC_Os02g07930	-0.332539	-0.944857	-0.551676	-0.569595	B-box zinc finger protein 32
	CCUCGCCGGCGCGCGCGUGCA					LOC_Os11g04950	0.0842933	-0.155515	-0.551456	-1.13079	Suppressor of mec-8 and unc-52 protein homolog 2
	CCUCGCCGGCGCGCGCGUGCA					LOC_Os06g02570	0.0362442	0.459599	-0.551414	-0.799433	Syntaxin-43
	CCUCGCCGGCGCGCGCGUGCA					LOC_Os05g23610	0.0394	0.980068	-0.538106	-0.608435	Protein phosphatase inhibitor 2
	CCUCGCCGGCGCGCGCGUGCA					LOC_Os05g48200	0.070454	-0.726844	-0.512262	-0.647614	Glutamate synthase 2
	CCUCGCCGGCGCGCGCGUGCA					LOC_Os03g07850	-0.0538936	-0.722253	-0.497278	-0.886569	tRNA-specific 2-thiouridylase MnmA
	CCUCGCCGGCGCGCGCGUGCA					LOC_Os08g06640	0.67691	0.804479	-0.49488	-0.40584	Uncharacterized protein LOC4344739
	CCUCGCCGGCGCGCGCGUGCA					LOC_Os02g16030	-0.4936		-0.486014		Uncharacterized protein LOC4328939
	CCUCGCCGGCGCGCGCGUGCA					LOC_Os04g47520	-0.252098	-1.64362	-0.484118	-1.06586	O-fucosyltransferase 6
	CCUCGCCGGCGCGCGCGUGCA					LOC_Os04g55230	0.403469	0.099879	-0.464233	-0.30064	Protein TSS isoform X1
	CCUCGCCGGCGCGCGCGUGCA					LOC_Os05g10310	-0.178367	-2.02511	-0.458307	-1.54383	Acid phosphatase 1
	CCUCGCCGGCGCGCGCGUGCA					LOC_Os07g38280	0.27174	-0.327815	-0.458178	-0.584469	Zinc-metallopeptidase, peroxisomal isoform X1
	CCUCGCCGGCGCGCGCGUGCA					LOC_Os07g47470	0.136886	-0.986011	-0.454247	-0.309263	Pentatricopeptide repeat-containing protein At2g32630
	CCUCGCCGGCGCGCGCGUGCA					LOC_Os05g06920	0.583287	1.17822	-0.415253	-0.503416	Probable GTP diphosphokinase CRSH2, chloroplastic
	CCUCGCCGGCGCGCGCGUGCA					LOC_Os06g02620	-1.11857	-1.73638	-0.406509	-1.01178	Chaperone protein DnaJ
	CCUCGCCGGCGCGCGCGUGCA					LOC_Os05g35650	-0.254048	-0.653203	-0.401813	-0.818456	Protein NRT1/ PTR FAMILY 5.10
	CCUCGCCGGCGCGCGCGUGCA					LOC_Os01g18320	0.0968129	-0.145555	-0.39064	-0.456276	Protoporphyrinogen oxidase, chloroplastic
	CCUCGCCGGCGCGCGCGUGCA					LOC_Os10g40540	-0.896262	-1.63626	-0.388074	-1.06871	Putative enoyl-CoA-hydratase
	CCUCGCCGGCGCGCGCGUGCA					LOC_Os01g72430	-0.595259	-0.888579	-0.382496	-0.726436	Probable NADPH:quinone oxidoreductase 1
	CCUCGCCGGCGCGCGCGUGCA					LOC_Os03g13030	-0.136001	-0.0875707	-0.377567	0.678376	Hypothetical protein
	CCUCGCCGGCGCGCGCGUGCA					LOC_Os09g07570	-0.958324	-0.968277	-0.371747	-1.03063	Ferredoxin-thioredoxin reductase catalytic chain, chloroplastic
	CCUCGCCGGCGCGCGCGUGCA					LOC_Os05g02120	-0.622152	-0.495013	-0.368883	-0.497078	Pectin acetylesterase 5
	CCUCGCCGGCGCGCGCGUGCA					LOC_Os09g23550	-0.943072	-1.02941	-0.367541	-0.762849	Probable cinnamyl alcohol dehydrogenase 8C
	CCUCGCCGGCGCGCGCGUGCA					LOC_Os05g05910			-0.358211		Uncharacterized protein LOC107281950
	CCUCGCCGGCGCGCGCGUGCA					LOC_Os03g31490	-0.302639	0.143499	-0.357422	-0.529486	Uncharacterized protein LOC4333169
	CCUCGCCGGCGCGCGCGUGCA					LOC_Os03g29750	0.403513	0.881219	-0.344152	-0.152512	Uncharacterized protein LOC4333093
	CCUCGCCGGCGCGCGCGUGCA					LOC_Os02g56970	-0.0934113	-0.4765	-0.334914	-1.11105	Glutathionyl-hydroquinone reductase YqjG
	CCUCGCCGGCGCGCGCGUGCA					LOC_Os04g37710	0.609329	0.729361	-0.33265	-0.00703053	Rhodanese-like domain-containing protein 6
	CCUCGCCGGCGCGCGCGUGCA					LOC_Os06g06530	-0.601954	-0.543585	-0.331678	-1.32932	Splicing factor 1
	CCUCGCCGGCGCGCGCGUGCA					LOC_Os05g04860	0.0625055	-0.680977	-0.31716	-0.645051	Uncharacterized protein LOC4337758
	CCUCGCCGGCGCGCGCGUGCA					LOC_Os01g40640	0.177622	-0.0279565	-0.299596	-0.351717	30S ribosomal protein S1 homolog A
	CCUCGCCGGCGCGCGCGUGCA					LOC_Os01g13720	-1.16752	-1.50825	-0.283543	-0.379701	Protein NUCLEAR FUSION DEFECTIVE 6, chloroplastic/mitochondrial isoform X1
	CCUCGCCGGCGCGCGCGUGCA					LOC_Os09g30250	1.59114	1.08358	-0.275237	-0.101917	Subtilisin-like protease SBT5.3
	CCUCGCCGGCGCGCGCGUGCA					LOC_Os06g11130	-0.613361	-0.247936	-0.24428	-0.423862	2-hydroxyisoflavanone dehydratase
	CCUCGCCGGCGCGCGCGUGCA					LOC_Os08g33810	-0.708641	-1.00283	-0.2289	-1.01508	Uncharacterized protein LOC4345662 isoform X1
	CCUCGCCGGCGCGCGCGUGCA					LOC_Os03g53170	0.0374749	-0.176094	-0.206446	-0.462087	Pentatricopeptide repeat-containing protein At3g04750, mitochondrial
	CCUCGCCGGCGCGCGCGUGCA					LOC_Os04g39980	-0.772643	-0.264795	-0.161359	0.236416	2-oxoglutarate-dependent dioxygenase DAO
	CCUCGCCGGCGCGCGCGUGCA					LOC_Os02g02920	0.568052	0.626102	-0.160015	-0.000387573	Putative HVA22-like protein g
	CCUCGCCGGCGCGCGCGUGCA					LOC_Os01g08750	0.405546	0.0192437	-0.152481	-0.0665765	Uncharacterized protein LOC4325331 isoform X2
	CCUCGCCGGCGCGCGCGUGCA					LOC_Os02g56180	-0.196541	-0.660872	-0.128884	-0.486725	Quinone oxidoreductase PIG3
	CCUCGCCGGCGCGCGCGUGCA					LOC_Os01g07410	0.0190231	-0.38212	-0.12704	-0.280205	O-fucosyltransferase 18
	CCUCGCCGGCGCGCGCGUGCA					LOC_Os01g04300	-0.86818	-1.07296	-0.115235	0.602895	Endo-1,4-beta-xylanase A
	CCUCGCCGGCGCGCGCGUGCA					LOC_Os07g18990	-0.827702	-2.34886	-0.0600187	-1.00648	Putative lipid-transfer protein DIR1
	CCUCGCCGGCGCGCGCGUGCA					LOC_Os07g39530	0.653149	0.12847	-0.0490644	-0.947651	Hypothetical protein OsI_26645
	CCUCGCCGGCGCGCGCGUGCA					LOC_Os04g38750	-0.0747767	-0.0694224	-0.00567749	0.0767975	30S ribosomal protein 3, chloroplastic
	CCUCGCCGGCGCGCGCGUGCA					LOC_Os01g27520	-1.07171	-0.474419	0.0484145	-0.103872	Asparagine--tRNA ligase, cytoplasmic 3
	CCUCGCCGGCGCGCGCGUGCA					LOC_Os03g30250	-1.87605	-2.77185	0.0687699	0.312555	COBRA-like protein 5
	CCUCGCCGGCGCGCGCGUGCA					LOC_Os09g14510	-0.00321865	-0.206912	0.0938994	-0.0878354	Peroxisome biogenesis protein 3-1
	CCUCGCCGGCGCGCGCGUGCA					LOC_Os04g35220	-0.113251	-0.256037	0.0972056	-0.39534	Uncharacterized protein LOC4335876
	CCUCGCCGGCGCGCGCGUGCA					LOC_Os01g45990	-0.0554491	-0.827377	0.147412	0.345065	Potassium channel AKT1
	CCUCGCCGGCGCGCGCGUGCA					LOC_Os12g25720	-0.229836	-1.36256	0.22423	-0.136658	ATPase family AAA domain-containing protein FIGL1
	CCUCGCCGGCGCGCGCGUGCA					LOC_Os03g01090	-0.545393	-0.830754	0.408549	0.25622	Uncharacterized protein LOC4331278
	CCUCGCCGGCGCGCGCGUGCA					LOC_Os01g66710	-0.553074	-1.11823	0.438413	2.09323	Probable rhamnogalacturonase B
	CCUCGCCGGCGCGCGCGUGCA					LOC_Os07g47070	-0.893871	-0.777066	0.458394	-0.182832	Unknown protein
	CCUCGCCGGCGCGCGCGUGCA					LOC_Os09g31050	-0.585757	-1.62077	0.505467	0.396861	JmjC domain-containing protein 7
	CCUCGCCGGCGCGCGCGUGCA					LOC_Os02g47640	-0.354045	-0.483868	0.505507	0.079955	Tubby-like F-box protein 5
	CCUCGCCGGCGCGCGCGUGCA					LOC_Os05g42210	-0.174323	-0.219996	0.778287	1.37213	Receptor-like serine/threonine-protein kinase SD1-8 isoform X1
	CCUCGCCGGCGCGCGCGUGCA					LOC_Os08g35090	-0.546335	-0.610076	1.29611	1.0294	Subtilisin-like protease SBT1.5
	CCUCGCCGGCGCGCGCGUGCA					LOC_Os01g40860	-2.1679	-2.54275	1.41848	0.182174	Aldehyde dehydrogenase family 2 member C4
	CCUCGCCGGCGCGCGCGUGCA					LOC_Os09g36070	-1.74082	-0.601133	1.64487		Putative Cytochrome P450
	CCUCGCCGGCGCGCGCGUGCA					LOC_Os07g42420	-0.555093	-1.09237	2.05495	1.53822	3-oxoacyl-[acyl-carrier-protein] synthase II, chloroplastic
	CCUCGCCGGCGCGCGCGUGCA					LOC_Os09g02360	-0.856217	-0.192853	2.98166		cyclin-D3-2
	CCUCGCCGGCGCGCGCGUGCA					LOC_Os03g50820	-0.998846		3.05692		Probable transmembrane ascorbate ferrireductase 3 isoform X2
	CCUCGCCGGCGCGCGCGUGCA					LOC_Os08g41290	-1.99629	-2.26409	3.18032	2.62063	Auxin-induced in root cultures protein 12
	CCUCGCCGGCGCGCGCGUGCA					LOC_Os11g06820	-0.0581603	-1.06184	3.43519	3.45816	Putative auxin transporter-like protein 4
	CCUCGCCGGCGCGCGCGUGCA					LOC_Os01g60670	-1.08319	-0.459749	3.6307	3.67866	Probable LRR receptor-like serine/threonine-protein kinase IRK
	CCUCGCCGGCGCGCGCGUGCA					LOC_Os12g39980	-0.0322268	-0.260818	6.03354	6.34463	Kinesin motor domain containing protein, expressed
osa-miR5160	CGAGAUCGAUGGUAUAUUUCUG	-0.276046	0.261201	0.4793	1.20795	LOC_Os02g51110	-1.89958	-5.01649	-1.37144	-2.00843	Aquaporin NIP2-1
osa-miR5160	CGAGAUCGAUGGUAUAUUUCUG	-0.276046	0.261201	0.4793	1.20795	LOC_Os03g64350	0.828308	0.117812	-0.456663	-0.217809	Rhodanese-like domain containing protein, expressed
osa-miR1861j	CGGUCUUGAGGCAGGAACUGAG	-0.869835	-0.562579	2.17989	0.745159	LOC_Os09g32380	-0.630172	-0.346574	-0.819211	-0.863276	Uncharacterized protein LOC4347477
						LOC_Os06g43790	0.2996	-0.232428	-0.497839	-0.689422	Hypothetical protein OsJ_22148
						LOC_Os07g07560	0.633317	0.723761	0.161943	0.530153	Uncharacterized protein LOC4342515
						LOC_Os05g51790	0.641899	0.366537	0.986069	0.878534	Structural maintenance of chromosomes protein 5
osa-miR1861h	CGGUCUUGAGGCAGGAACUGAG	-0.869842	-0.562583	2.17989	0.745162	LOC_Os12g05110	0.39278	0.569491	1.22645	1.48573	Pyruvate kinase 2, cytosolic
osa-miR1861k	CGGUCUUGUGGCAAGAACUGAG	-0.146723	1.08554	2.82489	2.97072	LOC_Os12g38610	-2.3122	-2.15781	-2.6164	-3.30854	L-type lectin-domain containing receptor kinase S.4-like
						LOC_Os01g63810	-0.0640828	0.574049	-1.02506	-0.895242	Starch binding domain containing protein, putative, expressed
						LOC_Os03g03710	-0.0636896	-0.3502	-0.265112	-0.728261	Hypothetical protein OsJ_09271
osa-miR1861e	CGGUCUUGUGGCAAGAACUGAG	-0.146301	1.08594	2.82482	2.9707	LOC_Os03g02640	0.285867	-0.0132595	0.0700968	0.0792986	Protein-ribulosamine 3-kinase, chloroplastic
osa-miR1861m	CGGUCUUGUGGCAAGAACUGAG	-0.1469	1.08615	2.82464	2.97025	LOC_Os10g22570	0.304258	-0.146345	0.355612	0.481951	Uncharacterized protein LOC4348474
novel_miR_57	CUACGUGUCAGUGGAAUCCAC	-0.84658	-0.782089	-0.899066	-1.44153	LOC_Os05g40000	-0.710353	-0.492776	0.185811	0.15695	Probable sulfate transporter 3.3
novel_miR_220	CUACGUGUCAGUGGAAUCCAC	-0.871458	-0.865835	-1.20308	-1.54662
novel_miR_90	CUACGUGUCAGUGGAAUCCAC	-0.871458	-0.865835	-1.20308	-1.54662
novel_miR_5	CUCUUCACCACCACCACCACC	0.489196	0.947244	1.30402	1.1625	LOC_Os08g02110	-7.49016	-11.7747	-4.9729	-4.46097	Peroxidase 47
						LOC_Os03g53540	0.215422	-0.740319	-4.45861	-4.19827	Uncharacterized protein LOC4334093
						LOC_Os07g09625	-4.48629	-5.17785	-4.43349	-3.67955	CLE family OsCLE701 protein
						LOC_Os05g32480	-2.45029	-0.892577	-4.23744	-1.67951	Putative transposable element
						LOC_Os12g13910	-0.235451	-0.230326	-3.77319	-3.16862	Expressed protein
						LOC_Os07g13260	-2.71292	-2.81716	-3.6855	-3.91823	Dof zinc finger protein DOF3.6
						LOC_Os08g30370	-1.68213	-1.22762	-3.35125	-3.36385	Expressed protein
						LOC_Os06g22560			-3.06127	-4.01831	Putative phosphoribosylglycinamide formyltransferase, chloroplast precursor
						LOC_Os02g57790	-2.57321	-2.76118	-3.02304	-3.74075	Zinc finger protein ZAT5-like
						LOC_Os01g48950	-2.60506	-3.61959	-2.95313	-3.74219	Uncharacterized protein LOC4324397
						LOC_Os05g28740	-3.02729	-4.26112	-2.94785	-4.5158	Universal stress protein A-like protein
						LOC_Os03g08250	-2.20857	-2.77751	-2.84587	-2.75625	Uncharacterized protein LOC4331826
						LOC_Os02g40110	-1.46945	-1.10258	-2.83824	-4.41317	Uncharacterized protein LOC9266680
						LOC_Os12g12560	-1.94348	-2.17255	-2.71535	-3.3106	2-alkenal reductase (NADP(+)-dependent)
						LOC_Os04g01874	-0.95508	-2.19524	-2.69034	-3.50572	Probable L-type lectin-domain containing receptor kinase S.5
						LOC_Os03g40170	-4.13105	-4.04151	-2.66	-3.92458	E3 ubiquitin-protein ligase At3g02290
						LOC_Os06g40780	-4.06386	-3.48662	-2.55787	-4.55623	Protein MONOCULM 1
						LOC_Os01g57082	-1.47094	-1.9369	-2.54466	-2.83702	Hypothetical protein OsI_03973
						LOC_Os05g07810	-2.7964	-3.40424	-2.4929	-3.77472	Universal stress protein A-like protein
						LOC_Os08g14810	-3.32235	-2.85633	-2.36621	-2.42457	Putative stripe rust resistance protein Yr10
						LOC_Os01g29507	-3.54759	-3.98385	-2.30159	-3.02311	Retrotransposon, putative, centromere-specific, expressed
						LOC_Os02g39710	-1.10302	-1.60207	-2.1722	-2.36265	zinc finger protein CONSTANS-LIKE 3
						LOC_Os06g39912	-0.940652	-1.17277	-2.16845	-1.74297	Uncharacterized protein At1g15400
						LOC_Os06g15910	-2.16599	-2.08394	-2.14695	-2.73487	Potassium transporter 24
						LOC_Os05g41380		0.203179	-2.0084		Uncharacterized protein LOC107276634
						LOC_Os06g48500	-1.60796	-1.93518	-1.98339	-3.04363	Unnamed protein product
						LOC_Os05g34010	-1.83021	-4.01704	-1.85113	-2.90217	Protein NRT1/ PTR FAMILY 3.1
						LOC_Os05g27580	-0.187565	-1.79849	-1.83376	-2.24263	Hypothetical protein OsI_19523
						LOC_Os08g02490	-1.76887	-1.93554	-1.7495	-2.82522	AT-hook motif nuclear-localized protein 1
						LOC_Os12g15520	-0.89977	-0.500954	-1.68036	-2.39998	Uncharacterized protein LOC4351910
						LOC_Os12g41780	-2.64453	-1.64812	-1.64852	-2.20604	Beta-1,4-mannosyl-glycoprotein 4-beta-N-acetylglucosaminyltransferase
						LOC_Os07g07646	-0.646545	-1.36885	-1.61512	-1.91142	Uncharacterized protein LOC107278554
						LOC_Os08g34300	-1.59169	-1.77344	-1.57711	-2.15168	Retrotransposon protein, putative, unclassified
						LOC_Os02g51119	-1.86299	-3.19735	-1.52815	-1.8701	Expressed protein
						LOC_Os09g13920	0.571263	0.748772	-1.49866	-1.07637	Uncharacterized protein LOC4346684
						LOC_Os03g16570	-1.76153	-1.88897	-1.4778	-2.08434	E3 ubiquitin-protein ligase SDIR1 isoform X2
						LOC_Os01g65080	-1.50507	-1.97851	-1.39115	-2.08484	Zinc finger protein STOP1 homolog
						LOC_Os08g04470	-0.179602	0.791489	-1.37749	-0.747534	U-box domain-containing protein 8-like
						LOC_Os06g43990	-1.01915	-0.570762	-1.33503	-1.59913	Hypothetical protein OsJ_22165
						LOC_Os09g31300	-1.01294	-1.37848	-1.29992	-1.80464	Transcription factor bHLH130
						LOC_Os05g47560	-0.29879	-0.247167	-1.28067	-1.49069	Serine/threonine-protein kinase STN7, chloroplastic
						LOC_Os09g07320	-0.743417	-1.46832	-1.26458	-1.90933	Hypothetical protein OsJ_28508
						LOC_Os01g69030	-0.154334	-0.0594583	-1.25984	-1.86235	Probable sucrose-phosphate synthase 1
						LOC_Os11g35040			-1.25757	-0.839011	Probable aminotransferase TAT2
						LOC_Os04g54320	-1.15524	-1.72524	-1.25284	-1.79504	Aldehyde dehydrogenase, conserved site domain containing protein.
						LOC_Os08g39160	-1.09962	-3.01227	-1.23874	-2.36673	Phosphoribosylglycinamide formyltransferase, chloroplastic
						LOC_Os04g42310	-0.942634	-1.61829	-1.20289	-1.66327	BTB/POZ domain-containing protein At2g24240
						LOC_Os09g32740	-0.69338	-0.696624	-1.18866	-0.799532	Ubiquitin carboxyl-terminal hydrolase 2
						LOC_Os10g31330	0.812194	0.585647	-1.14636	-1.29352	Glycine-rich cell wall structural protein 2
						LOC_Os05g46250	-0.671482	-0.777791	-1.14597	-1.56277	Uncharacterized protein ycf36
						LOC_Os08g39350	-0.897077	-1.66226	-1.10474	-1.47972	Glycerophosphodiester phosphodiesterase GDPDL3 isoform X2
						LOC_Os03g33590	-1.01587	-1.56279	-1.032	-1.86003	Interferon-related developmental regulator 2 isoform X1
						LOC_Os06g49120	-0.130777	-0.140828	-1.03178	-0.977818	Uncharacterized protein LOC4341998 isoform X1
						LOC_Os07g08960	-0.385273	-0.0127604	-1.024	-0.707855	Glycine-rich RNA-binding protein RZ1C
						LOC_Os02g52390	-0.136976	-0.300248	-1.0031	-1.36262	Presequence protease 1, chloroplastic/mitochondrial
						LOC_Os06g45380	0.183803	-0.0309649	-0.999555	-0.422875	Vacuolar-sorting receptor 6
						LOC_Os02g27110	-0.343722	-0.67264	-0.995047	-1.09549	Uncharacterized protein LOC4329342 isoform X1
						LOC_Os08g06100	-1.19699	-1.25136	-0.99259	-0.976294	Hypothetical protein OsJ_26105
						LOC_Os10g05680	-0.864677	-0.912017	-0.985167	-1.65027	Expressed protein
						LOC_Os10g01470	0.442075	-0.236246	-0.982395	-1.18836	Homeobox-leucine zipper protein HOX15
						LOC_Os07g10540	-0.396526	-0.760664	-0.975187	-1.39951	Probable Xaa-Pro aminopeptidase P isoform X1
						LOC_Os07g46520	-0.156278	0.308556	-0.962984	-0.688765	Haloacid dehalogenase-like hydrolase domain-containing protein 3
						LOC_Os06g15390	-2.57665	-4.06261	-0.961829	-3.20975	Acylphosphatase
						LOC_Os03g07190	0.345139	1.52991	-0.945877	-1.04351	Uncharacterized protein LOC4331752
						LOC_Os10g38940	-0.614779	-0.621862	-0.933268	-1.8343	Beta-carotene hydroxylase 2, chloroplastic
						LOC_Os10g41290	-1.8673	-1.56096	-0.86468	-0.99089	Serine/threonine-protein kinase D6PK
						LOC_Os02g15540	-1.21593	-2.27051	-0.835151	-1.80224	Uncharacterized protein LOC4328909
						LOC_Os05g50840	-0.0110387	0.167009	-0.808317	-0.830496	Mitochondrial adenine nucleotide transporter ADNT1
						LOC_Os02g07780	-1.02002	-0.884017	-0.786229	-1.3689	Squamosa promoter-binding-like protein 4 isoform X3
						LOC_Os01g72205	-0.860228	-1.21363	-0.778323	-1.23632	Hypothetical protein OsI_05211
						LOC_Os09g01290	-0.407931	-0.522373	-0.770746	-1.23118	Uncharacterized protein LOC4346365
						LOC_Os02g49820	-0.494749	-1.17688	-0.764937	-1.1922	Sex-lethal homolog
						LOC_Os12g12580	-0.757965	-0.847158	-0.735968	-1.33049	2-alkenal reductase (NADP(+)-dependent)
						LOC_Os06g41360	-0.866366	-0.825434	-0.731234	-1.02282	Ribose-phosphate pyrophosphokinase 2, chloroplastic isoform X1
						LOC_Os05g38800	-0.939397	-1.69696	-0.710035	-1.54644	Uncharacterized protein LOC9268510
						LOC_Os10g21810	0.000504634	-0.293312	-0.709499	-0.775375	Histidine kinase 3, putative, expressed
						LOC_Os10g36400	-0.576068	-0.308477	-0.691289	-0.495984	Uncharacterized protein LOC4349073
						LOC_Os06g08720	-0.315926	-0.669276	-0.660902	-1.26634	Serine carboxypeptidase II-2
						LOC_Os01g05810	1.23476	2.32025	-0.65694	-0.292601	Gamma-glutamyltranspeptidase 3
						LOC_Os05g48210	-1.40851	-2.1029	-0.656696	-0.637284	Uncharacterized protein LOC4339562
						LOC_Os07g13590	-0.489462	-0.304217	-0.654454	-0.244572	Protein RETICULATA-RELATED 1
						LOC_Os01g16260	0.00314597	-0.224748	-0.646202	-0.611255	Probable peptide/nitrate transporter At3g43790 isoform X1
						LOC_Os03g48300	0.739533	0.209353	-0.623268	-0.631624	Inositol hexakisphosphate and diphosphoinositol-pentakisphosphate kinase isoform X1
						LOC_Os04g24410	-0.607077	-1.38552	-0.620957	-0.848963	UPF0307 protein ECA0281 isoform X2
						LOC_Os03g06654	-1.06184	-1.6595	-0.617701		Probable indole-3-pyruvate monooxygenase YUCCA1 isoform X1
						LOC_Os03g54150	-0.401751	-0.0110968	-0.60627	-0.677066	Uncharacterized protein LOC4334139
						LOC_Os02g04520	-0.155961	-0.128748	-0.600899	-1.28797	Guanine nucleotide-binding protein subunit gamma 2
						LOC_Os06g31100	-0.00399205	0.645127	-0.589005	-0.309688	BTB/POZ domain-containing protein POB1
						LOC_Os12g36680	-0.399607	-1.54708	-0.58816	-0.958599	Hypothetical protein OsJ_36446
						LOC_Os04g55920	-0.239678	0.0414871	-0.585443	-0.739299	Protein TIFY 3 isoform X1
						LOC_Os11g10420	-0.269331	-0.922665	-0.56222	-1.10162	Phosphatidylinositol 4-kinase beta 1
						LOC_Os06g42700	-0.343832	0.336492	-0.559927	-0.326312	Uncharacterized protein LOC4341589
						LOC_Os02g07930	-0.332539	-0.944857	-0.551676	-0.569595	B-box zinc finger protein 32
						LOC_Os10g30870	-0.265378	0.021007	-0.528419	-0.276236	Rubisco accumulation factor 1, chloroplastic
						LOC_Os10g37280	0.517225	0.744572	-0.52574	-0.108689	Sphingoid long-chain bases kinase 1
						LOC_Os01g07070	-0.377695	-0.679477	-0.524151	-0.630374	Hypothetical protein OsI_00526
						LOC_Os06g08400	-0.226952	-0.248311	-0.515026	-0.811609	Protein DA1-related 1 isoform X1
						LOC_Os12g42250	-1.16037	-1.71139	-0.496406	-2.14953	Protein LATE FLOWERING
						LOC_Os12g07480	-0.913083	-0.68611	-0.495951	-1.25918	Transcription factor PCF3-like
						LOC_Os09g25770	-0.429178	-0.728715	-0.493907	-0.993089	WAT1-related protein At4g28040 isoform X1
						LOC_Os10g41100	0.647769	0.698647	-0.492184	-0.170276	Zinc finger protein CONSTANS-LIKE 2
						LOC_Os05g43480	-0.301238	-0.879124	-0.477786	-0.830003	Ubiquitin carboxyl-terminal hydrolase 25
						LOC_Os01g01870	0.891717	0.315865	-0.469778	-0.857653	Uncharacterized protein LOC4326163
						LOC_Os04g52400	-0.14622	-0.271028	-0.457558	-0.705907	Peroxisomal 2,4-dienoyl-CoA reductase
						LOC_Os05g03430	0.569166	0.367572	-0.429111	-0.425764	E3 SUMO-protein ligase SIZ1 isoform X1
						LOC_Os02g35630	0.449715	0.491339	-0.421154	-0.160763	CLP protease regulatory subunit CLPX1, mitochondrial isoform X1
						LOC_Os06g12590	0.142076	-0.54189	-0.411805	-0.409493	Serine/threonine-protein kinase EDR1
						LOC_Os09g27360	-1.97241	-2.60564	-0.409575		Hypothetical protein OsJ_29558
						LOC_Os08g34950	0.279402	0.0716179	-0.408178	-0.507965	1-phosphatidylinositol-3-phosphate 5-kinase FAB1B
						LOC_Os06g50840	-0.281205	-0.495333	-0.386667	-0.310116	Protein FREE1
						LOC_Os05g31530	-1.03703	-2.14092	-0.368565	-0.710312	Putative NBS-LRR resistance protein
						LOC_Os06g45940	-0.388211	-2.43172	-0.346095	-0.93602	Full=Probable potassium transporter 13
						LOC_Os07g11280	0.817781	0.524081	-0.314082	-0.192698	Pentatricopeptide repeat-containing protein At2g41720
						LOC_Os06g39906	-0.410307	-0.566167	-0.306392	-0.475997	Protein OVEREXPRESSOR OF CATIONIC PEROXIDASE 3
						LOC_Os02g53750	0.885163	0.734834	-0.299296	-1.13031	Serine/threonine-protein kinase At5g01020
						LOC_Os05g38250	0.108922	1.03558	-0.294795	-0.170077	CASP-like protein 5B2 isoform X1
						LOC_Os08g33120	-0.286477	-0.240889	-0.293747	-0.703508	THO complex subunit 4D isoform X1
						LOC_Os05g48960	-0.621852	-0.361781	-0.262068	-0.799554	U2 snRNP auxiliary factor, small subunit
						LOC_Os01g15770	-0.881295	-1.90444	-0.259054	-0.0796969	TRAM/LAG1/CLN8 homology domain domain containing protein
						LOC_Os07g01940	0.34043	-0.129218	-0.235811	-0.455956	Nipped-B-like protein isoform X2
						LOC_Os07g40550	0.316383	0.201251	-0.201669	-0.227292	Probable serine/threonine-protein kinase At1g54610
						LOC_Os04g20920	-0.448401	-0.639398	-0.19828	-0.344405	BTB/POZ domain-containing protein At2g13690
						LOC_Os02g02670	-0.964655	-2.36483	-0.188508	-1.08798	Hypothetical protein OsJ_05140
						LOC_Os01g02900	-1.48592	-0.458499	-0.172277	-0.414578	Hypothetical protein OsI_00151
						LOC_Os01g19470	-0.246566	-0.924229	-0.153612	-0.42006	Nodal modulator 1
						LOC_Os07g12250	-1.38646	-1.21638	-0.135736	-0.483298	60S ribosomal protein L24
						LOC_Os03g18140	-0.14915	-0.121451	-0.111023	-0.328506	Protein ESKIMO 1
						LOC_Os06g15380	-0.605994	-0.999715	-0.102031	-0.941583	Acylphosphatase
						LOC_Os06g39660	-0.381772	-1.78021	-0.0955569	-1.40236	6-hydroxynicotinate 3-monooxygenase
						LOC_Os01g73760	-0.0130341	-0.492281	-0.0929754	-0.287324	BTB/POZ domain-containing protein FBL11 isoform X4
						LOC_Os07g20580	0.0142646	-0.204897	-0.0771542	-0.37898	DEAD-box ATP-dependent RNA helicase 5
						LOC_Os12g35030	0.168222	-0.0610385	-0.0668915	-0.341869	Protein RTF1 homolog
						LOC_Os07g39530	0.653149	0.12847	-0.0490644	-0.947651	Hypothetical protein OsI_26645
						LOC_Os01g07810	-0.79054	-0.88825	-0.0335693	-0.347733	Uncharacterized protein At2g34160 isoform X1
						LOC_Os08g41680	-0.0414337	-0.443946	-0.0183958	-0.787754	Uncharacterized protein LOC9269528
						LOC_Os10g40324	-0.237246	-0.0419659	-0.00092142	0.226153	Hypothetical protein LOC_Os10g40324
						LOC_Os12g07450	-0.0265447	-0.230781	0.0400103	-0.154085	Dystrophia myotonica WD repeat-containing protein isoform X2
						LOC_Os12g12470	-0.397455	-2.40164	0.154972	0.195767	2-alkenal reductase (NADP(+)-dependent)
						LOC_Os09g27960	-0.0744701	-0.580404	0.170766	-0.103213	Transmembrane protein 50 homolog
						LOC_Os06g11320	-0.640549	-0.853754	0.201973	-0.339678	Peptidyl-prolyl cis-trans isomerase CYP40
						LOC_Os03g55950	-0.429649	-0.500107	0.400899	-0.109005	BTB/POZ domain-containing protein At3g50780
						LOC_Os04g28250	-0.501875	-1.98449	0.62401	0.0257767	Cysteine proteinase inhibitor 10
						LOC_Os02g47770	-0.584881	-0.0323706	0.629696	0.877101	Zinc-finger homeodomain protein 7
						LOC_Os01g67310	-0.0649743	-0.367203	0.835728	0.302246	Patatin-like protein 2
						LOC_Os11g38959	-0.217814	-0.253408	1.06182	0.963297	40S ribosomal protein S9-2
						LOC_Os08g35090	-0.546335	-0.610076	1.29611	1.0294	Subtilisin-like protease SBT1.5
						LOC_Os06g47620	-0.584067	-0.476972	1.34614	0.805261	IAA-amino acid hydrolase ILR1-like 6
						LOC_Os07g25810	-1.14337	-1.43107	1.61158	0.90145	Conserved hypothetical protein
						LOC_Os05g32960	-0.392054	-0.252901	1.76077	1.90088	Uncharacterized protein LOC4338704
						LOC_Os01g18744	-0.327995	-1.3096	1.85002	2.04031	Acyl transferase 4-like
						LOC_Os01g65440	-0.559671	-0.775094	1.91812	1.58309	Uncharacterized protein LOC4324775
						LOC_Os12g39160	-0.732221	-0.18291	2.09122	2.65727	Uncharacterized protein LOC4352639
						LOC_Os05g08770	-0.365966	-0.774807	2.13244	2.52714	leucine-rich repeat extensin-like protein 4
						LOC_Os06g22050	-0.37701	-0.231475	2.95794	2.87231	Putative glycine-rich cell wall structural protein 1
						LOC_Os08g37890	-0.400384	-0.884515	3.571	3.43587	Putative type 1a plasma membrane receptor
						LOC_Os10g25450	-1.84084	-2.11865	4.20998	4.03534	Subtilisin-like protease SBT1.8
						LOC_Os06g35970	-1.14931	-2.42172	7.2278	7.685	Protodermal factor 1
novel_miR_114	GAAACUGUUUGGAUGGGCUCCAGC	0.622162	0.0161103	-1.07813	-0.147232	LOC_Os01g33204	-0.913926	-0.466611	-1.14979	-1.37281	Similar to Stable protein 1
	GAAACUGUUUGGAUGGGCUCCAGC					LOC_Os07g19060	-0.166214	-0.741516	0.118199	-0.557896	Trafficking protein particle complex subunit 6B
	GAAACUGUUUGGAUGGGCUCCAGC					LOC_Os04g52880	-0.830902	-0.872551	4.51138	4.7659	Similar to H0714H04.3 protein
	GAAACUGUUUGGAUGGGCUCCAGC					LOC_Os11g03720	-3.25342	-2.8759			Similar to H0114G12.9 protein
	GAAACUGUUUGGAUGGGCUCCAGC					LOC_Os01g19694	-0.307354	-0.755762	4.80589		Homeobox protein knotted-1-like 1
novel_miR_91	GAGGGACGUGGGUCACUGACGUGU	-0.165428	-0.382974	-1.07514	-0.834766	LOC_Os01g14100	0.0299056	0.567086	-0.117236	0.0863847	Probable folate-biopterin transporter 4
novel_miR_198	GAGGGACGUGGGUCACUGACGUGU	-0.191176	-0.311408	-1.08626	-0.89816
osa-miR156g-3p	GCUCACUUCUCUCUCUGUCAGC	-0.0481518	-0.0149121	1.0308	0.405101	LOC_Os11g01439	-2.35917	-3.78364	-2.52926	-3.70502	Protein CHUP1, chloroplastic
	GCUCACUUCUCUCUCUGUCAGC					LOC_Os12g01449	-1.70073	-3.06158	-2.17807	-3.29144	Protein CHUP1, chloroplastic
	GCUCACUUCUCUCUCUGUCAGC					LOC_Os05g50850	-2.12694	-1.89957	-1.86703	-2.06233	Uncharacterized protein LOC107277509
	GCUCACUUCUCUCUCUGUCAGC					LOC_Os02g13150	-0.0943553	-0.26798	-1.29341	-1.68757	Pollen-specific protein SF21 isoform X1
	GCUCACUUCUCUCUCUGUCAGC					LOC_Os12g10740	-0.375098	-0.77156	-1.00934	-1.30534	Probable leucine-rich repeat receptor-like protein kinase At5g49770 isoform X2
	GCUCACUUCUCUCUCUGUCAGC					LOC_Os12g32660	-0.236479	-0.767546	-0.702676	-0.788339	Disease resistance protein RGA2
	GCUCACUUCUCUCUCUGUCAGC					LOC_Os06g21890	-0.251379	-0.498454	-0.695267	-0.485709	Pistil-specific extensin-like protein
	GCUCACUUCUCUCUCUGUCAGC					LOC_Os08g14450	-0.217163	-0.567297	-0.685672	-0.669452	RNA polymerase sigma factor sigF, chloroplastic
	GCUCACUUCUCUCUCUGUCAGC					LOC_Os05g33590	0.0739813	-0.805755	-0.311269	-0.231712	Cytochrome P450 734A1
	GCUCACUUCUCUCUCUGUCAGC					LOC_Os09g35690	0.265983	-0.362737	-0.223093	-0.3305	E3 ubiquitin ligase BIG BROTHER
	GCUCACUUCUCUCUCUGUCAGC					LOC_Os09g16710	-0.377622	-0.680143	-0.17499	-0.860419	Expressed protein
	GCUCACUUCUCUCUCUGUCAGC					LOC_Os07g26610	-0.158339	-0.61544	-0.124953	-0.466896	Phosphomannomutase/phosphoglucomutase isoform X1
	GCUCACUUCUCUCUCUGUCAGC					LOC_Os01g25370	0.671046	0.933608	0.142304	0.265928	Ubiquitin-like-specific protease ESD4
	GCUCACUUCUCUCUCUGUCAGC					LOC_Os03g60130	0.765731	1.11613	0.199022	0.761967	Putative transcription elongation factor
	GCUCACUUCUCUCUCUGUCAGC					LOC_Os09g15250	1.27402	1.41485	0.588818	1.10398	Unnamed protein product
	GCUCACUUCUCUCUCUGUCAGC					LOC_Os01g04930	1.16837	1.86324	0.64298	1.22324	Transcription factor DIVARICATA
	GCUCACUUCUCUCUCUGUCAGC					LOC_Os04g31950	0.382788	1.06135	1.03518	1.36818	U6 snRNA-associated Sm-like protein LSm6
	GCUCACUUCUCUCUCUGUCAGC					LOC_Os07g12630	1.50008	1.68974	1.2103	1.74881	Putative transcription elongation factor
	GCUCACUUCUCUCUCUGUCAGC					LOC_Os03g44540	1.13222	0.914177	1.46278	1.2547	Nuclear transcription factor Y subunit A-10
	GCUCACUUCUCUCUCUGUCAGC					LOC_Os02g48184	2.16422	2.98431	1.70283	2.2508	Uncharacterized protein LOC102709862
	GCUCACUUCUCUCUCUGUCAGC					LOC_Os09g31970	1.90785	2.26301	4.69995	5.13996	3-hydroxy-3-methylglutaryl-coenzyme A reductase 3-like
osa-miR166c-5p	GGAAUGUUGUCUGGUCCGAG	-0.158565	-1.07181	0.160569	0.0820328	LOC_Os02g01740	0.436908	1.25199	0.519021	1.05181	DExH-box ATP-dependent RNA helicase DExH12
	GGAAUGUUGUCUGGUCCGAG					LOC_Os05g36190	1.00506	1.3421	0.624565	1.38148	Tubby-like F-box protein 8
	GGAAUGUUGUCUGGUCCGAG					LOC_Os01g34690	1.39638	1.60278	3.09512	3.31528	Hypothetical protein OsJ_02078
	GGAAUGUUGUCUGGUCCGAG					LOC_Os02g51810	1.64843	1.60842	4.08124	4.46006	Putative Toc64
novel_miR_230	GGCGGAUGUAGCCAAGUGGA	0.929791	0.715227	1.98313	1.1119	LOC_Os01g34850			-3.69869	-4.37185	Probable cation transporter HKT3
novel_miR_170	GGCGGAUGUAGCCAAGUGGA	0.929791	0.715227	1.98313	1.1119	LOC_Os06g48800	-2.03342	-1.95854	-3.39124	-2.45104	Probable cation transporter HKT9
novel_miR_160	GGCGGAUGUAGCCAAGUGGA	0.929791	0.715227	1.98313	1.1119	LOC_Os08g32570	-1.96045	-2.32068	-1.31122	-2.37006	Expressed protein
novel_miR_73	GGCGGAUGUAGCCAAGUGGA	0.929791	0.715227	1.98313	1.1119	LOC_Os01g63220	-0.40105	-0.0860438	-1.20683	-1.25892	Fructokinase-like 1, chloroplastic
novel_miR_235	GGCGGAUGUAGCCAAGUGGA	0.929791	0.715227	1.98313	1.1119	LOC_Os03g18020	-1.18293	-1.43685	-0.960334	-1.14857	Hypothetical protein OsI_11099
novel_miR_15	GGCGGAUGUAGCCAAGUGGA	0.929791	0.715227	1.98313	1.1119	LOC_Os02g18070	0.454563	1.06994	-0.819215	-1.48287	Hypothetical protein OsJ_06262
novel_miR_144	GGCGGAUGUAGCCAAGUGGA	0.929791	0.715227	1.98313	1.1119	LOC_Os07g08030	-1.60291	-1.39981	-0.608404	-1.27026	Probable ribose-5-phosphate isomerase 3, chloroplastic
novel_miR_141	GGCGGAUGUAGCCAAGUGGA	0.929791	0.715227	1.98313	1.1119	LOC_Os10g25210	-0.33719	-0.306533	-0.436558	-0.403762	F-box protein At5g49610
						LOC_Os09g28590	-0.751825	-1.31261	-0.417686	-1.07252	DPH4 homolog isoform X1
						LOC_Os10g33620	-1.99072	-2.17219	-0.348206	-0.697285	Polyubiquitin 12
						LOC_Os03g15360			-0.119892		Leucoanthocyanidin reductase
						LOC_Os04g45290	0.725566	0.866303	-0.0969921	-0.1818	Beta-fructofuranosidase 1
						LOC_Os02g09470	-1.18071	-2.08889	-0.0125682	-0.85226	Hypothetical protein OsJ_05677
						LOC_Os01g51360	-0.0252234	-0.892271	-3.89388e-05	0.0485886	Phospholipase A1-II 5
						LOC_Os09g29750	-0.209439	-0.449771	0.0334074	-0.279369	Uncharacterized protein LOC4347347
						LOC_Os03g48920	-0.409342	-0.13944	0.0590147	0.143823	Uncharacterized protein LOC4333802
						LOC_Os03g01200	-0.57891	-1.33552	0.477979	-0.308574	SNF2P, putative, expressed
						LOC_Os11g03780	-0.876913	-2.12547	0.640868	0.0465867	Alpha-L-arabinofuranosidase 1
						LOC_Os04g04330	-0.209458	-2.05532	2.50036	1.93422	LRR receptor-like serine/threonine-protein kinase RCH1
						LOC_Os04g48760	-1.02541	-0.742805	5.24671	5.82538	Probable inactive leucine-rich repeat receptor kinase XIAO
osa-miR1437b-5p	GGGAGGAAACAGUGCCUAGUG	0.269321	0.814179	-0.258351	-4.25997	LOC_Os03g36534		0.599647		2.54274	Expressed protein
	GGGAGGAAACAGUGCCUAGUG					LOC_Os05g08410	-0.472105	-1.04622	0.148514	-0.379226	Uncharacterized protein LOC4337960 isoform X1
	GGGAGGAAACAGUGCCUAGUG					LOC_Os05g48800	0.951678	0.929597	0.296196	0.299125	Protein DEHYDRATION-INDUCED 19 isoform X1
	GGGAGGAAACAGUGCCUAGUG					LOC_Os02g58560	0.561093	0.429094	0.360411	0.404358	Hypothetical protein OsJ_09005
	GGGAGGAAACAGUGCCUAGUG					LOC_Os03g11460	1.06178	1.71529	0.371089	1.38348	Hornerin isoform X2
	GGGAGGAAACAGUGCCUAGUG					LOC_Os05g06280	0.0376146	0.187815	0.387579	0.640438	Kinesin-13A
	GGGAGGAAACAGUGCCUAGUG					LOC_Os01g14860	0.82312	1.3956	0.650054	1.14854	Shaggy-related protein kinase alpha
	GGGAGGAAACAGUGCCUAGUG					LOC_Os06g06160	0.72683	0.74621	0.836393	0.975509	Protein IQ-DOMAIN 1
	GGGAGGAAACAGUGCCUAGUG					LOC_Os04g31950	0.382788	1.06135	1.03518	1.36818	U6 snRNA-associated Sm-like protein LSm6
	GGGAGGAAACAGUGCCUAGUG					LOC_Os05g40720	1.52604	2.19865	4.13304	5.07311	Putative glycosyltransferase
	GGGAGGAAACAGUGCCUAGUG					LOC_Os01g08150	-0.140081	-0.422944	6.58672	6.17761	Uncharacterized protein LOC4326223
novel_miR_109	GGUAGUUCGACCGUGGAAG	0.409875	-0.675986	-0.602576	-1.3629	LOC_Os11g35500	-0.220928	0.488726	-0.258384	0.177795	Probable LRR receptor-like serine/threonine-protein kinase At3g47570
	GGUAGUUCGACCGUGGAAG					LOC_Os02g48964	0.750284	0.602543	0.275155	0.23611	Uncharacterized WD repeat-containing protein C2A9.03
	GGUAGUUCGACCGUGGAAG					LOC_Os01g13200	0.455829	0.403923	0.835437	0.809187	Glycosyltransferase-like KOBITO 1
	GGUAGUUCGACCGUGGAAG					LOC_Os08g33320	1.71278	2.42049	0.865842	1.81424	Uncharacterized protein LOC4345630
	GGUAGUUCGACCGUGGAAG					LOC_Os07g31280	0.847409	1.28803	0.92306	1.22401	Hypothetical protein OsJ_24322
	GGUAGUUCGACCGUGGAAG					LOC_Os07g34750		0.755573	0.96982	1.03795	Uncharacterized protein LOC107278115
	GGUAGUUCGACCGUGGAAG					LOC_Os06g50830	1.25782	1.78849	1.24429	1.45418	Protein FD
	GGUAGUUCGACCGUGGAAG					LOC_Os03g59480	1.24101	1.37741	1.2668	1.30969	Expressed protein
	GGUAGUUCGACCGUGGAAG					LOC_Os10g08550	0.468636	0.812096	1.52074	2.04295	Enolase
	GGUAGUUCGACCGUGGAAG					LOC_Os02g12730	0.639233	0.271289	2.18692	2.4972	Beta-galactosidase 4
	GGUAGUUCGACCGUGGAAG					LOC_Os08g36490	-0.689238	-1.09941	2.25586	2.1977	Kinetochore protein NDC80 homolog
	GGUAGUUCGACCGUGGAAG					LOC_Os03g14050	3.75155	6.04973	3.57972	5.99085	Thaumatin-like protein 1b isoform X1
	GGUAGUUCGACCGUGGAAG					LOC_Os12g35350	1.22056	0.596834	3.67008	3.79472	Acyl-CoA-binding domain-containing protein 5
	GGUAGUUCGACCGUGGAAG					LOC_Os03g15550	0.652906	0.862189	5.7962	6.25854	Phosphatidylinositol 4-phosphate 5-kinase 1
	GGUAGUUCGACCGUGGAAG					LOC_Os08g17784	1.22309	1.12964	6.09379	6.80468	Purple acid phosphatase 23 isoform X1
	GGUAGUUCGACCGUGGAAG					LOC_Os01g67100	0.203834	0.690814	6.16912	6.22281	Chromatin assembly factor 1 subunit FSM
	GGUAGUUCGACCGUGGAAG					LOC_Os02g36890	-0.20981	0.0709253	8.89092	9.42206	Myb-related protein Zm38
osa-miR395y	GUGAAGUGUUUGGGGGAACUC	-0.20116	-0.47995	1.20765	2.47787	LOC_Os03g52150	1.27609	1.20566	0.715156	1.07749	Leishmanolysin homolog
	GUGAAGUGUUUGGGGGAACUC					LOC_Os11g44580	-2.14272	-0.883782	-3.0353	-3.21356	Putative disease resistance protein RGA4
	GUGAAGUGUUUGGGGGAACUC					LOC_Os04g57020	-1.94708	-2.76784	-2.39895	-3.76816	Probable plastid-lipid-associated protein 13, chloroplastic
	GUGAAGUGUUUGGGGGAACUC					LOC_Os08g28030	-3.64079	-3.67727	-2.11261	-2.85347	Hypothetical protein
	GUGAAGUGUUUGGGGGAACUC					LOC_Os02g52390	-0.136976	-0.300248	-1.0031	-1.36262	Presequence protease 1, chloroplastic/mitochondrial
	GUGAAGUGUUUGGGGGAACUC					LOC_Os02g09720	-0.327195	-0.576858	-0.733813	-0.320911	Putative multidrug resistance protein
	GUGAAGUGUUUGGGGGAACUC					LOC_Os10g35870	-0.425081	-0.259369	-0.496096	-0.691575	Membrane steroid-binding protein 2
	GUGAAGUGUUUGGGGGAACUC					LOC_Os02g16620	-0.325009	-0.0678391	-0.40349	-0.60556	Reticulon-like protein B2
	GUGAAGUGUUUGGGGGAACUC					LOC_Os10g02630	-0.0257174	0.113645	-0.376838	-0.384277	U1 small nuclear ribonucleoprotein 70 kDa
	GUGAAGUGUUUGGGGGAACUC					LOC_Os12g38380	0.114078	-1.1143	-0.33378	-0.882229	Cleavage stimulation factor subunit 77 isoform X2
	GUGAAGUGUUUGGGGGAACUC					LOC_Os03g09940	0.306271	-0.448222	-0.143453	-0.0327042	Low affinity sulfate transporter 3
	GUGAAGUGUUUGGGGGAACUC					LOC_Os03g53230	0.693732	1.12326	0.678639	0.85709	ATP-sulfurylase 3, chloroplastic
	GUGAAGUGUUUGGGGGAACUC					LOC_Os02g17304	0.664131	0.668384	0.726224	0.911727	Disease resistance protein RPP13 isoform X1
	GUGAAGUGUUUGGGGGAACUC					LOC_Os03g21250	1.86799	2.66271	2.88581	4.02855	Probable galacturonosyltransferase 7
osa-miR1437b-3p	GUGCUGGCGAGCUCCGGUGCCGCA	1.41976	1.28206	-2.36964	-1.21268	LOC_Os09g39380	-0.832031	-1.30757	-0.430844	-1.17526	Hypothetical protein OsI_32437
	GUGCUGGCGAGCUCCGGUGCCGCA					LOC_Os02g37480	1.69144	0.29514	3.8423	3.12579	Glycine-rich cell wall structural protein
novel_miR_20	GUGGUAGAAAAAACUAUA	-0.212919	0.328587	2.48927	1.57479	LOC_Os01g20830	-4.99521	-5.89872	-3.95973	-6.34339	Transcriptional regulatory protein LGE1
	GUGGUAGAAAAAACUAUA					LOC_Os12g03094	-4.12495	-4.53335	-2.95586	-5.21456	Expressed protein
	GUGGUAGAAAAAACUAUA					LOC_Os12g43880	-2.85327	-3.41288	-2.75811	-4.55448	Uncharacterized protein LOC4352886
	GUGGUAGAAAAAACUAUA					LOC_Os05g30350	-2.33494	-2.36288	-2.73248	-3.92183	Beta-glucosidase 22
	GUGGUAGAAAAAACUAUA					LOC_Os05g49990	-2.83841	-3.14799	-2.70556	-3.37052	Conserved hypothetical protein
	GUGGUAGAAAAAACUAUA					LOC_Os05g17604	-0.988314	-2.34796	-2.58425	-3.29907	Probable LRR receptor-like serine/threonine-protein kinase At1g56130 isoform X1
	GUGGUAGAAAAAACUAUA					LOC_Os01g07800	-1.81218	-2.24289	-2.44188	-3.50986	DCC family protein At1g52590, chloroplastic
	GUGGUAGAAAAAACUAUA					LOC_Os01g22990	-3.45401	-3.54397	-2.2345	-3.48901	Similar to immediate-early protein RSP40
	GUGGUAGAAAAAACUAUA					LOC_Os01g51330	-1.22585	-0.649395	-2.20987	-2.70195	Hypothetical protein
	GUGGUAGAAAAAACUAUA					LOC_Os06g01470	-3.45746	-2.76228	-2.12717	-2.80594	NADH dehydrogenase (ubiquinone) complex I
	GUGGUAGAAAAAACUAUA					LOC_Os10g41749	-1.60824	-2.6865	-1.94027	-2.92783	UPF0695 membrane protein C977.11/PB8B6.06c
	GUGGUAGAAAAAACUAUA					LOC_Os11g07200	-0.887	-1.37586	-1.90894	-1.76121	Leucine Rich Repeat, putative
	GUGGUAGAAAAAACUAUA					LOC_Os01g26370	-2.70126	-3.07928	-1.89169	-3.09856	Unnamed protein product
	GUGGUAGAAAAAACUAUA					LOC_Os06g39680	-2.36172	-2.12858	-1.87967	-2.4797	Protein FAR1-RELATED SEQUENCE 5
	GUGGUAGAAAAAACUAUA					LOC_Os04g24294	-1.91224	-2.13441	-1.85368	-3.28109	Conserved hypothetical protein
	GUGGUAGAAAAAACUAUA					LOC_Os04g43070	-0.934831	-0.754186	-1.7829	-2.21131	Ammonium transporter 1 member 1
	GUGGUAGAAAAAACUAUA					LOC_Os08g07774	-1.00723	-1.20005	-1.739	-2.4458	Putative CC-NBS-LRR resistance protein MLA13
	GUGGUAGAAAAAACUAUA					LOC_Os01g08430	-1.06693	0.263915	-1.73696	-1.34671	Uncharacterized protein LOC4323879
	GUGGUAGAAAAAACUAUA					LOC_Os08g14860	-1.43505	-1.80447	-1.71463	-2.43001	Cytochrome b-c1 complex subunit 7-1
	GUGGUAGAAAAAACUAUA					LOC_Os10g42180	-1.13699	-1.8723	-1.71247	-2.78332	Aluminum-activated malate transporter 12
	GUGGUAGAAAAAACUAUA					LOC_Os04g56300	-1.33798	-0.830113	-1.67141	-1.63199	Uncharacterized protein LOC4337266
	GUGGUAGAAAAAACUAUA					LOC_Os12g35940	-1.16362	-2.85178	-1.62981	-2.47555	Uncharacterized protein LOC4352450 isoform X1
	GUGGUAGAAAAAACUAUA					LOC_Os03g03320	-1.62079	-1.49885	-1.60367	-2.2106	Uncharacterized protein LOC4331456
	GUGGUAGAAAAAACUAUA					LOC_Os03g31679	-1.80769	-2.26422	-1.55625	-2.19759	Cysteine-rich and transmembrane domain-containing protein WIH
	GUGGUAGAAAAAACUAUA					LOC_Os02g44108	-3.20592	-3.03328	-1.52624	-1.98638	Beta-expansin OsEXPB11
	GUGGUAGAAAAAACUAUA					LOC_Os05g10590	-2.19685	-1.1677	-1.51042	-2.80795	Unknown protein
	GUGGUAGAAAAAACUAUA					LOC_Os06g07932	-0.393837	-0.431369	-1.504	-2.43584	Uncharacterized protein LOC4340290
	GUGGUAGAAAAAACUAUA					LOC_Os08g29615	-2.20649	-1.80052	-1.45298	-2.29934	Conserved hypothetical protein
	GUGGUAGAAAAAACUAUA					LOC_Os08g42610	-1.28191	-1.40503	-1.43306	-2.33516	Pentatricopeptide repeat-containing protein At2g29760, chloroplastic isoform X1
	GUGGUAGAAAAAACUAUA					LOC_Os01g29820	-1.11404	-1.56959	-1.39152	-2.20523	Hypothetical protein OsI_02069
	GUGGUAGAAAAAACUAUA					LOC_Os03g61150	-2.21992	-3.28817	-1.37886	-2.24527	Uncharacterized protein LOC4334643
	GUGGUAGAAAAAACUAUA					LOC_Os05g45850	-0.495106	-1.15276	-1.36938	-1.43337	Pentatricopeptide repeat-containing protein At4g39530
	GUGGUAGAAAAAACUAUA					LOC_Os06g08570	-0.969936	-0.936618	-1.36816	-0.918087	Pentatricopeptide (PPR) repeat-containing protein-like
	GUGGUAGAAAAAACUAUA					LOC_Os10g25300	-1.15872	-1.54229	-1.34938	-2.11419	Expressed protein
	GUGGUAGAAAAAACUAUA					LOC_Os05g42220	-0.381116	-1.19505	-1.33205	-2.34546	Leucine-rich repeat receptor-like protein FASCIATED EAR2
	GUGGUAGAAAAAACUAUA					LOC_Os11g11770	-1.26713	-0.563913	-1.32297	-1.71704	Disease resistance protein RPM1
	GUGGUAGAAAAAACUAUA					LOC_Os01g02350	-1.1583	-1.43924	-1.28667	-1.76049	Glycerophosphodiester phosphodiesterase protein kinase domain-containing GDPDL2-like
	GUGGUAGAAAAAACUAUA					LOC_Os04g09350	-0.466314	-1.04196	-1.23659	-1.84029	Unnamed protein product
	GUGGUAGAAAAAACUAUA					LOC_Os09g27970	-1.91647	-3.23195	-1.23502	-2.45163	Unnamed protein product
	GUGGUAGAAAAAACUAUA					LOC_Os01g33204	-0.913926	-0.466611	-1.14979	-1.37281	Similar to Stable protein 1
	GUGGUAGAAAAAACUAUA					LOC_Os07g01890	-1.83479	-2.56178	-1.1287	-1.69045	Uncharacterized protein LOC4342221
	GUGGUAGAAAAAACUAUA					LOC_Os02g55770	-1.25376	-3.35438	-1.0884	-2.59085	Hypothetical protein OsI_09313
	GUGGUAGAAAAAACUAUA					LOC_Os05g51380	-1.05909	-1.29007	-1.07386	-1.31365	Unknown protein
	GUGGUAGAAAAAACUAUA					LOC_Os03g48840	-2.09631	-2.52065	-1.07142	-1.17596	50S ribosomal protein L18
	GUGGUAGAAAAAACUAUA					LOC_Os03g24380	-1.01219	-0.840425	-1.07093	-1.45582	Probable glutathione peroxidase 4
	GUGGUAGAAAAAACUAUA					LOC_Os11g13680	-1.25066	-1.19275	-0.993695	-1.83542	Expressed protein
	GUGGUAGAAAAAACUAUA					LOC_Os11g37230	0.190702	1.00817	-0.966089	-0.793876	E3 ubiquitin-protein ligase SDIR1
	GUGGUAGAAAAAACUAUA					LOC_Os12g38640	-2.02108	-2.68188	-0.962687	-1.97508	Uncharacterized protein LOC4352606
	GUGGUAGAAAAAACUAUA					LOC_Os10g08940	-0.568456	-2.00022	-0.956775	-1.53108	GPI ethanolamine phosphate transferase 3
	GUGGUAGAAAAAACUAUA					LOC_Os09g17920			-0.944255	-0.869115	Transposon protein, putative, CACTA, En/Spm sub-class
	GUGGUAGAAAAAACUAUA					LOC_Os02g46220	-0.380003	-0.563969	-0.911458	-0.827779	BOI-related E3 ubiquitin-protein ligase 1
	GUGGUAGAAAAAACUAUA					LOC_Os02g27400	-1.04513	-2.01212	-0.907866	-1.73851	F-box only protein 8
	GUGGUAGAAAAAACUAUA					LOC_Os12g04880	-0.428319	-0.26387	-0.884768	-1.705	Similar to H0321H01.8 protein
	GUGGUAGAAAAAACUAUA					LOC_Os02g47210	-1.23424	-1.57135	-0.857115	-1.11279	Polyamine transporter PUT1 isoform X1
	GUGGUAGAAAAAACUAUA					LOC_Os01g57280	-0.531719	-1.03098	-0.844473	-0.522925	Disease resistance protein RGA2 isoform X1
	GUGGUAGAAAAAACUAUA					LOC_Os02g52260	0.0976719	0.471719	-0.832749	-0.143563	Protein CURVATURE THYLAKOID 1D, chloroplastic
	GUGGUAGAAAAAACUAUA					LOC_Os01g65880	-1.41931	-2.05843	-0.792476	-1.4367	Bidirectional sugar transporter SWEET1a
	GUGGUAGAAAAAACUAUA					LOC_Os09g27660	0.348932	1.83114e-06	-0.790865	-1.41875	Hypothetical protein OsJ_29581
	GUGGUAGAAAAAACUAUA					LOC_Os10g33760	-1.99363	-2.4699	-0.786104	-2.28078	Protein CUP-SHAPED COTYLEDON 1
	GUGGUAGAAAAAACUAUA					LOC_Os01g49440	-0.82679	-1.02757	-0.784656	-1.36596	Ubiquitin carboxyl-terminal hydrolase 51
	GUGGUAGAAAAAACUAUA					LOC_Os03g53670	-0.280805	0.0133539	-0.769379	-0.963119	Uncharacterized protein LOC4334103 isoform X1
	GUGGUAGAAAAAACUAUA					LOC_Os04g52230	-0.672426	-1.41932	-0.7482	-1.66838	Ent-kaur-16-ene synthase, chloroplastic isoform X2
	GUGGUAGAAAAAACUAUA					LOC_Os11g37540	0.546232	0.0174311	-0.744822	-1.64505	Hypothetical protein OsJ_34401
	GUGGUAGAAAAAACUAUA					LOC_Os03g06620	-0.813076	-0.535286	-0.73585	-1.26714	1,2-dihydroxy-3-keto-5-methylthiopentene dioxygenase 2
	GUGGUAGAAAAAACUAUA					LOC_Os03g08740	-0.333074	-0.326127	-0.726001	-0.715922	Uncharacterized protein LOC4331871
	GUGGUAGAAAAAACUAUA					LOC_Os08g05650	-0.456844	-0.69378	-0.663153	-0.910218	Sphingoid long-chain bases kinase 1
	GUGGUAGAAAAAACUAUA					LOC_Os07g18154	0.512649	-1.20837	-0.644229	-0.732043	Probable aldehyde oxidase 4 isoform X1
	GUGGUAGAAAAAACUAUA					LOC_Os05g02770	0.931126	1.85522	-0.641096	-0.0166243	Glycine- and proline-rich protein 3
	GUGGUAGAAAAAACUAUA					LOC_Os05g10570	-0.460009	-0.798853	-0.622256	-0.897211	Unknown protein
	GUGGUAGAAAAAACUAUA					LOC_Os02g35130	0.0594915	0.649484	-0.617943	-0.288381	Protein AIG1
	GUGGUAGAAAAAACUAUA					LOC_Os05g05590	-0.533024	-0.812226	-0.609374	-0.767834	Sodium/hydrogen exchanger 2
	GUGGUAGAAAAAACUAUA					LOC_Os01g12530	-0.200949	-0.409695	-0.571018	-0.740446	SMR domain-containing protein At5g58720
	GUGGUAGAAAAAACUAUA					LOC_Os02g41550	-1.11374	-1.60667	-0.551659	-1.10944	Cryptochrome-1 isoform X1
	GUGGUAGAAAAAACUAUA					LOC_Os01g36630	-0.579107	-1.20595	-0.534359	-1.39765	JmjC domain-containing protein 4
	GUGGUAGAAAAAACUAUA					LOC_Os09g27570	-0.642283	-0.626472	-0.518267	-0.964519	Putative F-box protein At4g09190
	GUGGUAGAAAAAACUAUA					LOC_Os07g23340	-0.777088	-1.36356	-0.508408	-0.879242	Fatty acyl-CoA reductase 1-like isoform X4
	GUGGUAGAAAAAACUAUA					LOC_Os06g06600	-0.631285	-1.34694	-0.458596	-1.03739	F-box/FBD/LRR-repeat protein At1g13570
	GUGGUAGAAAAAACUAUA					LOC_Os06g06330	-1.14363	-0.915883	-0.455491	-0.891482	Succinate dehydrogenase assembly factor 4, mitochondrial
	GUGGUAGAAAAAACUAUA					LOC_Os11g03920	-0.772901	-0.747404	-0.435063	-0.346922	Uncharacterized protein LOC4349696
	GUGGUAGAAAAAACUAUA					LOC_Os12g37939	-0.359925	-1.00353	-0.426578	-1.07123	UNC93-like protein 3 isoform X1
	GUGGUAGAAAAAACUAUA					LOC_Os06g06090	0.249356	0.474695	-0.404499	-0.415042	Mitogen-activated protein kinase 1
	GUGGUAGAAAAAACUAUA					LOC_Os10g11200	-1.05827	-1.8346	-0.404479	-0.945534	Long chain base biosynthesis protein 1c
	GUGGUAGAAAAAACUAUA					LOC_Os10g42900	0.138082	-0.435381	-0.381698	-0.234035	Protein NRT1/ PTR FAMILY 8.3
	GUGGUAGAAAAAACUAUA					LOC_Os06g31220	-0.0827107	-0.848557	-0.367254	-0.644027	Unnamed protein product
	GUGGUAGAAAAAACUAUA					LOC_Os12g44040	-0.50319	-1.06421	-0.365169	-0.780901	Transposase protein, putative, expressed
	GUGGUAGAAAAAACUAUA					LOC_Os05g06014	-1.38594	-1.12607	-0.357373	-1.09562	Conserved hypothetical protein
	GUGGUAGAAAAAACUAUA					LOC_Os02g57780	0.0222556	-0.334311	-0.344512	-0.425975	Uncharacterized protein LOC4331200
	GUGGUAGAAAAAACUAUA					LOC_Os05g37200	-1.06286	-1.98227	-0.337511	-1.08934	Solute carrier family 35 member F2
	GUGGUAGAAAAAACUAUA					LOC_Os01g46590	-0.145598	-0.246249	-0.3371	-0.655956	Membrane-bound transcription factor site-2 protease homolog isoform X3
	GUGGUAGAAAAAACUAUA					LOC_Os02g18150	-0.0461045	-0.0974241	-0.321817	-0.0906317	Uncharacterized protein LOC4329030
	GUGGUAGAAAAAACUAUA					LOC_Os01g25330	-0.182606	-0.445174	-0.319011	-0.707105	Probable phosphoinositide phosphatase SAC9
	GUGGUAGAAAAAACUAUA					LOC_Os09g32660	0.133016	-0.401158	-0.304524	-0.772219	Uncharacterized protein LOC4347498
	GUGGUAGAAAAAACUAUA					LOC_Os01g66960	-0.365683	-0.583808	-0.292895	-0.661104	15 kDa selenoprotein
	GUGGUAGAAAAAACUAUA					LOC_Os12g13174	-0.523663	-0.951027	-0.271547	-0.813094	Hypothetical protein
	GUGGUAGAAAAAACUAUA					LOC_Os07g47420	-1.37392	-1.59164	-0.25562	-1.45095	60S ribosome subunit biogenesis protein NIP7 homolog
	GUGGUAGAAAAAACUAUA					LOC_Os12g35340	0.534787	0.196797	-0.216332	-0.928366	Glutaredoxin-C15
	GUGGUAGAAAAAACUAUA					LOC_Os01g36670	0.412689	0.0622803	-0.212071	-0.19621	PHD finger protein EHD3
	GUGGUAGAAAAAACUAUA					LOC_Os01g46080	0.777968	1.36724	-0.189772	-0.0474388	Hypothetical protein OsI_03071
	GUGGUAGAAAAAACUAUA					LOC_Os01g36080	0.608437	0.0546721	-0.187724	-0.275061	Protein kinase and PP2C-like domain-containing protein
	GUGGUAGAAAAAACUAUA					LOC_Os12g07740	-0.379886	-0.713718	-0.185675	-0.247953	Hypothetical protein OsJ_35408
	GUGGUAGAAAAAACUAUA					LOC_Os02g17640	-0.547136	-0.432955	-0.164093	-0.258062	Probable inactive nicotinamidase At3g16190
	GUGGUAGAAAAAACUAUA					LOC_Os01g34670	0.212611	-0.206163	-0.100404	-0.405444	Serine/threonine-protein phosphatase 7 long form homolog
	GUGGUAGAAAAAACUAUA					LOC_Os06g20870	0.356297	-0.331585	-0.0924686	-0.0522668	Putative pentatricopeptide repeat-containing protein At3g01580
	GUGGUAGAAAAAACUAUA					LOC_Os07g03060	-1.79831	-4.17215	-0.0646754	-1.32401	Uncharacterized protein LOC4342291
	GUGGUAGAAAAAACUAUA					LOC_Os01g60350	-0.0836639	-0.761526	-0.0441696	-0.601862	Hypothetical protein OsJ_03887
	GUGGUAGAAAAAACUAUA					LOC_Os07g33100	-0.131381	-0.344522	-0.0439411	-0.245801	tRNA wybutosine-synthesizing protein 2/3/4
	GUGGUAGAAAAAACUAUA					LOC_Os02g55260	-0.0680567	-0.397121	-0.0330417	-0.10636	DEAD-box ATP-dependent RNA helicase 1
	GUGGUAGAAAAAACUAUA					LOC_Os03g29470	-0.129527	0.222797	-0.0311161	-0.319307	Transcription initiation factor TFIID subunit 9
	GUGGUAGAAAAAACUAUA					LOC_Os08g16350	-0.172653	-0.463221	-0.0168393	-0.243798	Hypothetical protein OsJ_26624
	GUGGUAGAAAAAACUAUA					LOC_Os03g26000	0.163904	-0.19061	0.126397	0.0113961	Protein DGS1, mitochondrial
	GUGGUAGAAAAAACUAUA					LOC_Os08g45180	0.162493	-0.554363	0.22414	-0.028466	Ribokinase isoform X1
	GUGGUAGAAAAAACUAUA					LOC_Os06g19380	0.318091	-0.084206	0.308108	0.474091	Nucleotide-sugar uncharacterized transporter 2
	GUGGUAGAAAAAACUAUA					LOC_Os06g43760	0.057952	-0.205212	0.768603	0.768846	Hypothetical protein OsJ_22145
	GUGGUAGAAAAAACUAUA					LOC_Os07g18120	0.34279	-0.20356	0.842847	0.645114	Putative aldehyde oxidase-like protein isoform X1
	GUGGUAGAAAAAACUAUA					LOC_Os05g43450	0.337543	-0.126699	0.85593	0.470927	General transcription factor IIF subunit 2
	GUGGUAGAAAAAACUAUA					LOC_Os02g44710	0.576336	-0.392813	0.938405	0.431054	Uncharacterized protein LOC4330255
	GUGGUAGAAAAAACUAUA					LOC_Os01g13930	0.230288	-0.735889	1.26123	0.643946	Uncharacterized protein LOC4327688
	GUGGUAGAAAAAACUAUA					LOC_Os07g22504	2.44447		1.80358	2.39664	Chloroplast NADH dehydrogenase ND4
	GUGGUAGAAAAAACUAUA					LOC_Os12g04320	2.84137		5.12761	4.96233	Cytosolic sulfotransferase 5
novel_miR_222	GUUUUUUCUAGGACAGAGGGAGC	0.00332127	0.643157	0.742728	1.32872	LOC_Os01g67370	-1.09421	-2.40636	-1.22779	-1.93569	Uncharacterized protein At3g49140
	GUUUUUUCUAGGACAGAGGGAGC					LOC_Os06g41660	-0.827204	-2.1449	-1.11117	-1.98549	Putative disease resistance protein RGA3
novel_miR_53	UACCGACUGAUACCUUUGGUAC	0.266115	1.36799	-1.11047	-0.870148	LOC_Os10g36260	-0.776296	-0.80504	-1.01965	-1.28794	Uncharacterized protein LOC9271722
novel_miR_225	UACCGACUGAUACCUUUGGUAC	0.265221	1.36729	-1.11071	-0.870117	LOC_Os01g48010	-1.71581	-1.10173			Hypothetical protein OsI_03210
novel_miR_95	UAGUUUUUUCUACCACACU	0.219137	0.50264	1.70568	1.50542	LOC_Os11g03820	-3.06176	-3.57022	-4.31668	-5.06201	D-mannose binding lectin family protein, expressed
novel_miR_223	UAGUUUUUUCUACCACACU	0.219134	0.502633	1.70567	1.50542	LOC_Os05g11510	-3.49737	-5.85614	-3.19633	-4.98778	B-box zinc finger protein 22
						LOC_Os04g58200	-1.90704	-1.20326	-2.62299	-1.50725	Protochlorophyllide reductase A, chloroplastic
						LOC_Os01g38190	-3.5137	-2.2666	-2.56477	-3.76838	UPF0481 protein At3g47200
						LOC_Os12g01490	-1.47094	-0.0177902	-2.45867	-3.67745	Probable transcription factor RL9
						LOC_Os05g39800	-1.12121	-1.24874	-2.10521	-2.36357	Protein NUCLEAR FUSION DEFECTIVE 4
						LOC_Os05g29974	-0.462806	-0.614905	-1.37421	-1.93233	Caffeoylshikimate esterase
						LOC_Os01g55290	-1.32418	-1.76843	-1.35601	-2.22807	Pentatricopeptide repeat-containing protein At4g21190 isoform X1
						LOC_Os10g42730	-1.51825	-2.26176	-1.31459	-1.97445	Unnamed protein product
						LOC_Os09g35830	-1.78043	-2.85265	-1.29745	-2.28553	Protein MATERNALLY EXPRESSED GENE 5
						LOC_Os04g39900	-1.73356	-2.13688	-1.18233	-1.58219	Beta-glucosidase 13
						LOC_Os10g39770	-1.0594	-1.59836	-1.11884	-1.53618	NEP1-interacting protein 1
						LOC_Os03g39640	-0.618142	-1.11432	-1.08109	-1.53342	DUF21 domain-containing protein At1g55930, chloroplastic
						LOC_Os06g06080	-0.921679	-1.49836	-1.04493	-1.71751	Putative lipase YDR444W isoform X1
						LOC_Os06g22850	-0.444013	-0.58381	-1.02563	-2.1227	Hypothetical protein OsJ_21214
						LOC_Os10g23180	-1.25792	-2.02753	-0.995947	-1.67803	Ent-kaurenoic acid oxidase
						LOC_Os02g06820	-1.59554	-2.32918	-0.954448	-1.97166	Hypothetical protein OsI_05969
						LOC_Os05g35720	-1.28667	-0.914437	-0.90499	-0.442248	Transmembrane protein 18
						LOC_Os01g64870	-0.40015	-0.87913	-0.857138	-1.42332	Uncharacterized protein LOC4324926
						LOC_Os02g03840	-0.360947	-1.81376	-0.80535	-1.75227	Hypothetical protein OsJ_05250
						LOC_Os03g05360	-0.305269	-0.785299	-0.763153	-0.727044	Retrotransposon protein, putative, unclassified
						LOC_Os07g44800	-1.20313	-0.581204	-0.70458	-0.586069	Putative SWI/SNF-related matrix-associated actin-dependent regulator of chromatin subfamily A member 3-like 1
						LOC_Os12g22810	-0.660282	-1.57215	-0.696399	-1.47615	Uncharacterized protein LOC4352075 isoform X1
						LOC_Os08g30020	-0.0768104	-0.683642	-0.630388	-0.927227	Uncharacterized protein LOC4345471
						LOC_Os01g65890	0.29592	-0.309021	-0.608933	-0.791226	DNA repair metallo-beta-lactamase, putative, expressed
						LOC_Os03g29830	-0.685461	-0.72488	-0.583332	-0.777037	Uncharacterized protein LOC4333097
						LOC_Os04g56320	-0.249113	-0.433654	-0.543977	-0.704899	Ribulose bisphosphate carboxylase/oxygenase activase, chloroplastic
						LOC_Os06g39480	-0.106153	-0.243493	-0.48174	-0.35975	Death-inducer obliterator 1
						LOC_Os08g25310	-0.516874	-0.610599	-0.456623	-0.173903	Phosphatidylinositol/phosphatidylcholine transfer protein SFH13
						LOC_Os03g39350	-0.932245	-1.35224	-0.420068	-0.678003	Retrotransposon protein, putative, unclassified
						LOC_Os08g42420	0.223867	-0.161763	-0.41754	-0.407536	Conserved hypothetical protein
						LOC_Os08g34950	0.279402	0.0716179	-0.408178	-0.507965	1-phosphatidylinositol-3-phosphate 5-kinase FAB1B
						LOC_Os05g01690	0.190685	0.644053	-0.406499	-0.192272	Uncharacterized protein LOC4337571
						LOC_Os07g49410	-1.08972	-1.57315	-0.348526	-0.674186	Uncharacterized protein LOC4344398 isoform X1
						LOC_Os11g40100	-1.29095	-1.31742	-0.342184	-0.854761	GRF1-interacting factor 2 isoform X1
						LOC_Os02g45870	0.168612	-0.448669	-0.325089	-0.787664	Tobamovirus multiplication protein 3
						LOC_Os02g42040	0.190958	0.287888	-0.299447	-0.0465705	Regulator of nonsense transcripts UPF2
						LOC_Os12g09120	0.26918	0.223767	-0.198122	-0.0905156	mRNA-capping enzyme
						LOC_Os03g16120	0.389029	0.0759472	-0.173729	-0.332194	Rootletin
						LOC_Os09g24910	-0.245589	-1.3903	-0.16998	-0.784739	ATP-dependent 6-phosphofructokinase 5
						LOC_Os01g06270	-0.022664	-0.681391	-0.168472	-0.67268	Protein Hook homolog 3 isoform X2
						LOC_Os01g43170	0.546866	0.646976	-0.166175	-0.324925	Polypyrimidine tract-binding protein homolog 1 isoform X1
						LOC_Os01g08750	0.405546	0.0192437	-0.152481	-0.0665765	Uncharacterized protein LOC4325331 isoform X2
						LOC_Os03g21550	-0.820579	-1.13334	-0.0853829	-0.404064	Eukaryotic translation initiation factor 2 subunit beta
						LOC_Os11g30410	-0.449092	-0.516739	-0.0348822	-0.471507	SUMO-activating enzyme subunit 1A
						LOC_Os01g01510	-0.736221	-1.50588	0.120985	-0.410478	Something about silencing protein 10 isoform X3
						LOC_Os02g40840	-0.260364	-0.157322	0.851436	0.966596	Long-chain-alcohol oxidase FAO2
						LOC_Os08g42600	-0.0846425	-0.722609	5.40699	4.88485	Retinoblastoma-related protein 1 isoform X1
osa-miR396d	UCCACAGGCUUUCUUGAACGG	0.256027	0.301999	-1.48853	-1.50385	LOC_Os08g09110	-4.03442	-3.67966	-2.93433	-3.53274	Putative disease resistance RPP13-like protein 3
osa-miR396g	UCCACAGGCUUUCUUGAACGG	0.257696	0.304205	-1.48899	-1.50293	LOC_Os07g14514	-1.23116	-2.19469	-1.48881	-2.31336	Uncharacterized protein LOC4342832 isoform X1
osa-miR396h	UCCACAGGCUUUCUUGAACGG	0.257696	0.304209	-1.48899	-1.50293	LOC_Os01g53610	-0.913742	-1.84016	-0.93476	-1.54637	Pentatricopeptide repeat-containing protein At4g32450, mitochondrial
						LOC_Os07g06070	-0.229913	-0.241306	-0.547523	-0.299061	Conserved hypothetical protein
						LOC_Os04g52040	-0.00327753	-0.271825	-0.0481137	-0.200538	Hypothetical protein OsJ_16108
						LOC_Os01g33060	0.342612	0.0931951	0.157256	0.202805	LisH domain and HEAT repeat-containing protein KIAA1468 homolog
						LOC_Os01g71950	0.0209781	0.325366	0.259313	0.732691	Blight resistance protein RGA3-like
						LOC_Os02g45570	-2.01895				Growth-regulating factor 10 isoform X1
						LOC_Os04g48510	-0.438564				Growth-regulating factor 12
						LOC_Os06g02560	-0.243509	0.560639	1.12714	1.61951	Growth-regulating factor 5 isoform X1
						LOC_Os07g04220	0.564172	0.653874	1.14865	1.11055	Probable LRR receptor-like serine/threonine-protein kinase At2g16250
						LOC_Os09g29510	1.81759	0.789994	1.656	#VALUE!	Hypothetical protein OsJ_29710
						LOC_Os02g17680	0.678722	0.736123	1.96693	2.35893	Transcription factor bHLH133 isoform X1
						LOC_Os03g47140	1.00678	1.38993	2.64277	2.60647	Growth-regulating factor 9
						LOC_Os02g47280	2.05938	2.40428	3.01653	3.31853	Growth-regulating factor 4 protein, partial
						LOC_Os11g03540	1.20636	1.1686	4.24223	4.92077	AP2-like ethylene-responsive transcription factor At1g16060
						LOC_Os12g29980	0.0579964	0.250102	4.47009	4.12939	Growth-regulating factor 7 isoform X1
						LOC_Os04g51190	4.06461	4.47793	4.53863	5.10625	Growth-regulating factor 3 isoform X1
						LOC_Os11g35030	2.37186	2.94906	5.06815	5.79887	Growth-regulating factor 8
						LOC_Os03g51970	1.74721	2.9633	7.97133	9.13965	Growth-regulating factor 6
						LOC_Os02g53690	1.57218	2.42889	10.967	11.2852	Growth-regulating factor 1
osa-miR1846d-5p	UCCCACCGAGCAGCCGGAUCUC	0.0660143	-0.842379	-1.32505	-1.97101	LOC_Os09g26300	-0.0360736	0.553951	-0.0261536	1.12654	Probable beta-1,3-galactosyltransferase 16
	UCCCACCGAGCAGCCGGAUCUC					LOC_Os04g48030	0.235033	0.952835	0.108751	0.985827	Heat stress transcription factor B-2a
osa-miR5833	UCCUCCUCGGGCUCAUCGGGC	-2.17468	-0.340504	-2.8106	-2.67584	LOC_Os09g13920	0.571263	0.748772	-1.49866	-1.07637	Uncharacterized protein LOC4346684
osa-miR5833	UCCUCCUCGGGCUCAUCGGGC					LOC_Os12g10710	0.755713	1.09825	-0.827278	-0.308308	NB-ARC domain containing protein, expressed
	UCCUCCUCGGGCUCAUCGGGC					LOC_Os02g30230	0.165897	0.718826	-0.807121	-0.404731	Exocyst complex component EXO70B1
	UCCUCCUCGGGCUCAUCGGGC					LOC_Os12g42830	1.05243	1.24549	-0.195677	0.308823	Hypothetical protein LOC_Os12g42830
	UCCUCCUCGGGCUCAUCGGGC					LOC_Os03g32270	0.76121	1.30662	-0.115884	0.494074	Probable esterase D14L
	UCCUCCUCGGGCUCAUCGGGC					LOC_Os09g10760	0.271572	0.529642	-0.115804	0.27179	30S ribosomal protein 2, chloroplastic
	UCCUCCUCGGGCUCAUCGGGC					LOC_Os02g44010	0.848009	1.38938	0.0739642	0.464694	Uncharacterized protein LOC4330206
	UCCUCCUCGGGCUCAUCGGGC					LOC_Os01g49529	0.567448	1.17376	0.104255	1.06196	Wall-associated kinase 4-like
	UCCUCCUCGGGCUCAUCGGGC					LOC_Os01g17396	1.87642	2.5708	0.155545	0.802626	Uncharacterized protein LOC4326913 isoform X3
	UCCUCCUCGGGCUCAUCGGGC					LOC_Os01g15460	0.517355	0.610042	0.187218	0.247185	Zinc finger CCCH domain-containing protein 6
	UCCUCCUCGGGCUCAUCGGGC					LOC_Os01g70800	1.12362	1.58123	0.194022	0.760675	Mitochondrial thiamine pyrophosphate carrier
	UCCUCCUCGGGCUCAUCGGGC					LOC_Os05g42230	-1.02105	-0.0403835	0.223146	0.337119	Hypothetical protein OsI_20515
	UCCUCCUCGGGCUCAUCGGGC					LOC_Os11g21990	0.166682	0.583025	0.235845	0.29023	Protein krasavietz
	UCCUCCUCGGGCUCAUCGGGC					LOC_Os02g30140	-0.121223	-0.678596	0.389178	0.0993596	Unnamed protein product
	UCCUCCUCGGGCUCAUCGGGC					LOC_Os02g54700	-0.0335596	0.426653	0.464599	0.364394	Eukaryotic translation initiation factor 3 subunit G
	UCCUCCUCGGGCUCAUCGGGC					LOC_Os06g36480	0.826607	0.60834	0.500445	0.926541	Uncharacterized protein LOC9268992 isoform X2
	UCCUCCUCGGGCUCAUCGGGC					LOC_Os09g31050	-0.585757	-1.62077	0.505467	0.396861	JmjC domain-containing protein 7
	UCCUCCUCGGGCUCAUCGGGC					LOC_Os05g44610	0.653073	1.3471	0.511224	1.24357	Unknown protein
	UCCUCCUCGGGCUCAUCGGGC					LOC_Os05g47810	1.51587	1.58674	0.58051	0.906886	Hypothetical protein OsI_20889
	UCCUCCUCGGGCUCAUCGGGC					LOC_Os02g43300	0.0728207	-0.211443	0.595699	0.450796	Trihelix transcription factor GTL1
	UCCUCCUCGGGCUCAUCGGGC					LOC_Os03g53230	0.693732	1.12326	0.678639	0.85709	ATP-sulfurylase 3, chloroplastic
	UCCUCCUCGGGCUCAUCGGGC					LOC_Os07g37310	1.34608	1.36191	0.843245	0.721586	Uncharacterized protein LOC4343589
	UCCUCCUCGGGCUCAUCGGGC					LOC_Os06g21340	0.503509	0.909005	0.907501	1.16866	Rho GDP-dissociation inhibitor 1
	UCCUCCUCGGGCUCAUCGGGC					LOC_Os12g08720	1.35965	0.556712	0.960467	1.2184	BTB/POZ domain-containing protein At2g13690
	UCCUCCUCGGGCUCAUCGGGC					LOC_Os02g39410	1.65531	1.98607	0.966247	1.48112	Probable protein phosphatase 2C 21
	UCCUCCUCGGGCUCAUCGGGC					LOC_Os07g03240	0.915348	1.21346	1.00326	1.10053	RNA-binding protein Musashi homolog Rbp6
	UCCUCCUCGGGCUCAUCGGGC					LOC_Os06g43840	1.26801	1.647	1.18944	1.92888	Uncharacterized protein LOC4341659
	UCCUCCUCGGGCUCAUCGGGC					LOC_Os02g42990	1.51823	2.32019	1.3157	2.11915	Hypothetical protein OsJ_07701
	UCCUCCUCGGGCUCAUCGGGC					LOC_Os04g31804	1.39978	1.56982	1.38682	0.900886	Truncated transcription factor CAULIFLOWER D isoform X1
	UCCUCCUCGGGCUCAUCGGGC					LOC_Os12g09590	0.353222	0.0521918	1.61928	1.36374	Protein SUPPRESSOR OF GENE SILENCING 3 homolog
	UCCUCCUCGGGCUCAUCGGGC					LOC_Os03g03410	2.08405	2.09422	1.66247	2.09933	Probable serine/threonine-protein kinase At1g01540
	UCCUCCUCGGGCUCAUCGGGC					LOC_Os08g03640	0.624739	1.18912	1.70195	1.98888	60S acidic ribosomal protein P0
	UCCUCCUCGGGCUCAUCGGGC					LOC_Os01g06660	0.772233	0.540586	1.7272	1.20066	Pyruvate decarboxylase 2
	UCCUCCUCGGGCUCAUCGGGC					LOC_Os04g35690	5.41156	6.1583	1.84385	4.27345	Outer envelope protein 61
	UCCUCCUCGGGCUCAUCGGGC					LOC_Os03g31160	0.977714	1.52811	1.92654	1.97817	Uncharacterized protein LOC4333152
	UCCUCCUCGGGCUCAUCGGGC					LOC_Os01g17000	0.46355	0.618422	1.98836	1.75812	Cyclic dof factor 2
	UCCUCCUCGGGCUCAUCGGGC					LOC_Os01g21560	1.70022	2.31983	2.11491	2.57069	Caffeoylshikimate esterase
	UCCUCCUCGGGCUCAUCGGGC					LOC_Os02g46460	0.985426	0.00440001	2.12576	1.6755	Protein NRT1/ PTR FAMILY 7.2
	UCCUCCUCGGGCUCAUCGGGC					LOC_Os02g45590	2.54104	3.16425	2.45211	3.2654	Hypothetical protein OsI_08468
	UCCUCCUCGGGCUCAUCGGGC					LOC_Os11g04070	-0.736307	-0.83825	2.86835	2.61339	60S acidic ribosomal protein P0-like
	UCCUCCUCGGGCUCAUCGGGC					LOC_Os05g03120	-0.310021	-0.34303	3.01144	3.22541	Interactor of constitutive active ROPs 2, chloroplastic
	UCCUCCUCGGGCUCAUCGGGC					LOC_Os11g28310	1.93663	0.59203	3.01633	2.54042	Uncharacterized protein LOC107278085 isoform X1
	UCCUCCUCGGGCUCAUCGGGC					LOC_Os10g41310	0.789465	0.900631	3.15779	3.73964	MICOS complex subunit MIC60
	UCCUCCUCGGGCUCAUCGGGC					LOC_Os12g41060	-0.47238	-1.00867	3.62303	3.04908	Ethylene-responsive transcription factor ERF023
	UCCUCCUCGGGCUCAUCGGGC					LOC_Os02g54780	3.90402	5.5239	3.67342	5.76773	Protein CYPRO4
	UCCUCCUCGGGCUCAUCGGGC					LOC_Os04g53360	0.318412		3.72805		Uncharacterized protein LOC4337060
	UCCUCCUCGGGCUCAUCGGGC					LOC_Os06g43090	4.52962	3.46965	3.83102	3.83005	Transcription factor MYB44
	UCCUCCUCGGGCUCAUCGGGC					LOC_Os03g44890	0.401716	0.618791	4.46747	5.0356	Protein QUIRKY
	UCCUCCUCGGGCUCAUCGGGC					LOC_Os04g48290	5.47223	3.5596	5.83926	6.59466	Protein DETOXIFICATION 49
	UCCUCCUCGGGCUCAUCGGGC					LOC_Os10g34110	0.0705974		9.62143	8.938	Hypothetical protein
osa-miR3979-5p	UCUCUCUCUCCCUUGAAGGC	-0.413031	-0.932282	1.08326	-0.280702	LOC_Os02g29510	0.20268	0.484805	-1.39553	-1.49602	Probable magnesium transporter NIPA2 isoform X2
	UCUCUCUCUCCCUUGAAGGC					LOC_Os05g14360	0.135544	0.0937152	-1.24678	-1.65051	Uncharacterized protein LOC9268565
	UCUCUCUCUCCCUUGAAGGC					LOC_Os02g47560	0.0111466	0.647301	-1.22825	-0.571248	DNA-binding protein SMUBP-2 isoform X1
	UCUCUCUCUCCCUUGAAGGC					LOC_Os07g16970	0.183546	0.663582	-1.17115	-0.914155	Guanosine nucleotide diphosphate dissociation inhibitor 2
	UCUCUCUCUCCCUUGAAGGC					LOC_Os04g57220	0.760001	1.01551	-0.438354	0.590253	Ubiquitin-conjugating enzyme E2-17 kDa
	UCUCUCUCUCCCUUGAAGGC					LOC_Os03g49900	0.228168	0.359967	-0.426844	-0.693513	Uncharacterized protein LOC4333857
	UCUCUCUCUCCCUUGAAGGC					LOC_Os02g54910	-0.208255	0.0191458	-0.408425	0.101598	Autophagy-related protein 18b
	UCUCUCUCUCCCUUGAAGGC					LOC_Os02g52250	0.00950528	0.348275	-0.277818	-0.213676	SNW/SKI-interacting protein
	UCUCUCUCUCCCUUGAAGGC					LOC_Os07g24190	0.778451	0.755751	-0.222987	0.366311	Probable cellulose synthase A catalytic subunit 3
	UCUCUCUCUCCCUUGAAGGC					LOC_Os03g13460	1.08009	0.5897	-0.16528	0.363736	65-kDa microtubule-associated protein 6
	UCUCUCUCUCCCUUGAAGGC					LOC_Os04g39240	-0.538319	-0.349645	-0.15771	0.105838	Uncharacterized protein LOC4336100 isoform X1
	UCUCUCUCUCCCUUGAAGGC					LOC_Os05g32360	0.399034	0.485974	-0.0950221	-0.158631	Cyclin-dependent kinase C-1
	UCUCUCUCUCCCUUGAAGGC					LOC_Os03g23020	0.252681	0.441428	-0.0938283	0.147225	Ribosomal RNA-processing protein 17
	UCUCUCUCUCCCUUGAAGGC					LOC_Os03g06760	-0.151352	0.38735	-0.00971162	0.429359	Exocyst complex component SEC15A
	UCUCUCUCUCCCUUGAAGGC					LOC_Os06g41384	-0.332273	-0.301481	-0.00550735	0.166644	Zinc finger CCCH domain-containing protein 44
	UCUCUCUCUCCCUUGAAGGC					LOC_Os10g40324	-0.237246	-0.0419659	-0.00092142	0.226153	Hypothetical protein LOC_Os10g40324
	UCUCUCUCUCCCUUGAAGGC					LOC_Os01g66360	0.968359	0.905581	0.0318876	0.670684	2-C-methyl-D-erythritol 4-phosphate cytidylyltransferase, chloroplastic isoform X1
	UCUCUCUCUCCCUUGAAGGC					LOC_Os05g13780	0.649424	0.191324	0.0830905	0.340312	Hypothetical protein OsI_18945
	UCUCUCUCUCCCUUGAAGGC					LOC_Os06g04450	0.870273	0.706976	0.104015	0.137295	Probable protein transport Sec1b
	UCUCUCUCUCCCUUGAAGGC					LOC_Os02g47970	0.805695	0.729581	0.108673	0.48979	Calpain-type cysteine protease ADL1
	UCUCUCUCUCCCUUGAAGGC					LOC_Os08g29720	0.710276	1.01026	0.128349	0.230234	Mitochondrial carrier protein MTM1
	UCUCUCUCUCCCUUGAAGGC					LOC_Os04g58750	0.372849	0.696082	0.1402	0.261026	Probable serine/threonine-protein kinase At5g41260
	UCUCUCUCUCCCUUGAAGGC					LOC_Os03g42650	0.755443	0.842136	0.159485	0.454618	Pentatricopeptide repeat-containing protein At5g66500, mitochondrial
	UCUCUCUCUCCCUUGAAGGC					LOC_Os06g42030	0.97213	0.755124	0.166374	0.732314	Potassium transporter 10
	UCUCUCUCUCCCUUGAAGGC					LOC_Os07g44130	0.20052	0.146867	0.17911	0.261658	Putative cytochrome P450
	UCUCUCUCUCCCUUGAAGGC					LOC_Os01g34930	0.842827	0.662169	0.203556	0.356451	Callose synthase 1 catalytic subunit-like protein
	UCUCUCUCUCCCUUGAAGGC					LOC_Os05g13790	1.49403	1.65049	0.254993	0.37543	DNA (cytosine-5)-methyltransferase CMT2
	UCUCUCUCUCCCUUGAAGGC					LOC_Os02g49190	0.398958	0.185891	0.343967	0.330219	Hypothetical protein OsJ_08198
	UCUCUCUCUCCCUUGAAGGC					LOC_Os03g57840	0.610222	0.701485	0.344578	0.634615	Probable zinc metalloprotease EGY1, chloroplastic
	UCUCUCUCUCCCUUGAAGGC					LOC_Os06g36180	1.96881	2.00785	0.352688	0.901238	Amino acid permease 3
	UCUCUCUCUCCCUUGAAGGC					LOC_Os12g36180	1.16485	1.68967	0.355171	0.758712	Auxilin-related protein 1
	UCUCUCUCUCCCUUGAAGGC					LOC_Os03g13540	0.700256	0.298028	0.367205	0.505798	Purple acid phosphatase 3
	UCUCUCUCUCCCUUGAAGGC					LOC_Os01g62410	1.32074	2.00748	0.3814	0.571328	Transcription factor MYB122
	UCUCUCUCUCCCUUGAAGGC					LOC_Os04g01300	0.25041	0.0040663	0.399531	0.278331	Rhomboid-like protein 19
	UCUCUCUCUCCCUUGAAGGC					LOC_Os12g14070	1.28293	2.04048	0.422041	1.1809	Stromal 70 kDa heat shock-related protein, chloroplastic
	UCUCUCUCUCCCUUGAAGGC					LOC_Os01g49180	0.47299	0.137928	0.464049	0.950239	Hypothetical protein OsJ_03041
	UCUCUCUCUCCCUUGAAGGC					LOC_Os03g17180	1.33923	1.88808	0.480108	1.47619	ABC transporter B family member 20
	UCUCUCUCUCCCUUGAAGGC					LOC_Os07g28590	0.283507	0.911503	0.502918	1.13579	Proteasome subunit alpha type-4-2
	UCUCUCUCUCCCUUGAAGGC					LOC_Os03g18440	1.23634	1.16417	0.533494	0.828539	Rab3 GTPase-activating protein catalytic subunit isoform X1
	UCUCUCUCUCCCUUGAAGGC					LOC_Os01g57260	0.812883	1.23002	0.543119	0.580819	Vacuolar protein sorting-associated protein 28 homolog 1
	UCUCUCUCUCCCUUGAAGGC					LOC_Os08g36170	1.12521	1.69774	0.588736	0.917884	E3 ubiquitin-protein ligase RING1
	UCUCUCUCUCCCUUGAAGGC					LOC_Os12g32992	0.485129	0.266385	0.634335	0.491173	Uncharacterized protein LOC102708390
	UCUCUCUCUCCCUUGAAGGC					LOC_Os04g59060	0.443696	0.3963	0.643111	0.706791	Uncharacterized protein LOC4337478 isoform X1
	UCUCUCUCUCCCUUGAAGGC					LOC_Os03g32170	1.55361	1.62616	0.652245	1.27471	3-oxo-Delta(4,5)-steroid 5-beta-reductase-like
	UCUCUCUCUCCCUUGAAGGC					LOC_Os02g08480	0.914766	1.2413	0.706414	0.93455	Similar to Ubiquitin fusion degradation 1-like
	UCUCUCUCUCCCUUGAAGGC					LOC_Os05g33610	1.88362	2.4392	0.746851	1.75534	Autophagy-related protein 18h isoform X1
	UCUCUCUCUCCCUUGAAGGC					LOC_Os02g07960	1.18829	0.758726	0.806097	0.891411	Protein STRUBBELIG-RECEPTOR FAMILY 3 isoform X1
	UCUCUCUCUCCCUUGAAGGC					LOC_Os01g43100	1.10316	1.40744	0.809155	1.07118	Probable protein phosphatase 2C 7
	UCUCUCUCUCCCUUGAAGGC					LOC_Os02g31290	1.30838	1.48702	0.838233	1.3769	Protein MEI2-like 4 isoform X1
	UCUCUCUCUCCCUUGAAGGC					LOC_Os04g56720	1.03231	1.00708	0.885305	1.16332	Protein RCC2 isoform X1
	UCUCUCUCUCCCUUGAAGGC					LOC_Os10g34370	0.554211	1.29552	0.985124	1.86207	Pentatricopeptide repeat-containing protein At1g61870, mitochondrial
	UCUCUCUCUCCCUUGAAGGC					LOC_Os03g55180	1.69557	1.6282	1.02201	2.11402	Uncharacterized protein LOC4334179
	UCUCUCUCUCCCUUGAAGGC					LOC_Os01g70020	0.988296	1.07594	1.0511	1.43482	Protein DEK
	UCUCUCUCUCCCUUGAAGGC					LOC_Os01g06590	2.55465	2.85552	1.07159	1.59584	E3 ubiquitin-protein ligase MBR1
	UCUCUCUCUCCCUUGAAGGC					LOC_Os01g66970	1.38792	1.34797	1.09085	1.60509	Probable E3 ubiquitin ligase SUD1
	UCUCUCUCUCCCUUGAAGGC					LOC_Os07g12630	1.50008	1.68974	1.2103	1.74881	Putative transcription elongation factor
	UCUCUCUCUCCCUUGAAGGC					LOC_Os05g48260	0.922336	0.734981	1.22416	2.23313	Hypothetical protein OsI_20927
	UCUCUCUCUCCCUUGAAGGC					LOC_Os10g24810	1.10182	1.40255	1.22506	1.75842	Ethanolamine-phosphate cytidylyltransferase
	UCUCUCUCUCCCUUGAAGGC					LOC_Os07g09010	0.678723	1.91796	1.22525	2.1479	Hypothetical protein OsI_25182
	UCUCUCUCUCCCUUGAAGGC					LOC_Os02g32030	0.791926	1.17434	1.25719	1.97772	Elongation factor 2
	UCUCUCUCUCCCUUGAAGGC					LOC_Os01g08770	1.00641	1.27043	1.29826	1.92381	Probable U3 small nucleolar RNA-associated protein 7
	UCUCUCUCUCCCUUGAAGGC					LOC_Os01g70470	2.13974	2.70586	1.30252	1.85323	Uncharacterized protein LOC4326943
	UCUCUCUCUCCCUUGAAGGC					LOC_Os11g01170	0.82124	0.922396	1.30679	1.52618	Protein TONNEAU 1a
	UCUCUCUCUCCCUUGAAGGC					LOC_Os05g33320	1.80462	1.86585	1.34128	3.01872	Hypothetical protein
	UCUCUCUCUCCCUUGAAGGC					LOC_Os01g70980	0.655317	1.01588	1.3618	1.3994	Succinate dehydrogenase subunit 4, mitochondrial
	UCUCUCUCUCCCUUGAAGGC					LOC_Os06g46410	0.168303	0.180277	1.39066	1.75829	Auxin response factor 17
	UCUCUCUCUCCCUUGAAGGC					LOC_Os07g18960	0.689657	1.14199	1.39851	1.88611	Hypothetical protein
	UCUCUCUCUCCCUUGAAGGC					LOC_Os01g13370	2.08941	2.78608	1.40131	1.97647	E3 ubiquitin-protein ligase SINAT5
	UCUCUCUCUCCCUUGAAGGC					LOC_Os12g01170	0.917987	1.09718	1.46051	1.69063	Protein TONNEAU 1a
	UCUCUCUCUCCCUUGAAGGC					LOC_Os03g44540	1.13222	0.914177	1.46278	1.2547	Nuclear transcription factor Y subunit A-10
	UCUCUCUCUCCCUUGAAGGC					LOC_Os03g64415	0.477643	0.196571	1.49289	1.31702	Full=Kinesin-like protein KIN-14G
	UCUCUCUCUCCCUUGAAGGC					LOC_Os02g30900	2.76476	3.58675	1.56051	2.66612	Serine/threonine-protein kinase PBS1
	UCUCUCUCUCCCUUGAAGGC					LOC_Os01g43320	0.886902	0.230904	1.67592	1.92649	Hypothetical protein OsI_02902
	UCUCUCUCUCCCUUGAAGGC					LOC_Os08g19680	2.83948	3.31005	1.68488	2.76737	Uncharacterized protein LOC4345193
	UCUCUCUCUCCCUUGAAGGC					LOC_Os10g35980	0.918613	1.35273	1.69061	2.65624	Tetraspanin-10
	UCUCUCUCUCCCUUGAAGGC					LOC_Os01g07390	2.22528	2.90226	1.73381	2.57621	RING finger and transmembrane domain-containing protein 2
	UCUCUCUCUCCCUUGAAGGC					LOC_Os03g26910	0.611086	0.947277	1.73563	2.15105	Probable trehalose-phosphate phosphatase 9
	UCUCUCUCUCCCUUGAAGGC					LOC_Os03g19020	3.17661	3.05894	1.75987	2.0727	Uncharacterized protein LOC4332581
	UCUCUCUCUCCCUUGAAGGC					LOC_Os07g09384	0.573945	0.936894	1.77707		ABC transporter STR2
	UCUCUCUCUCCCUUGAAGGC					LOC_Os02g10860	1.6673	2.13388	1.80842	1.49572	Transcription factor HY5
	UCUCUCUCUCCCUUGAAGGC					LOC_Os01g51920	3.46142	3.68457	1.85727	2.42378	Probable choline kinase 2
	UCUCUCUCUCCCUUGAAGGC					LOC_Os03g40270	1.57035	2.49797	1.85756	2.28334	UDP-arabinopyranose mutase 1
	UCUCUCUCUCCCUUGAAGGC					LOC_Os02g48980	1.58333	2.35279	1.879	2.69008	GPI-anchored protein LORELEI
	UCUCUCUCUCCCUUGAAGGC					LOC_Os08g12830	3.25475	4.23784	1.93445	3.37773	Ethanolamine-phosphate cytidylyltransferase
	UCUCUCUCUCCCUUGAAGGC					LOC_Os03g53050	0.926304	0.97341	1.96215	2.06155	Protein WRKY1
	UCUCUCUCUCCCUUGAAGGC					LOC_Os08g17410	0.350368	0.659445	2.2985	2.96974	Probable LRR receptor-like serine/threonine-protein kinase At2g24230
	UCUCUCUCUCCCUUGAAGGC					LOC_Os02g10740	1.77888	2.42592	2.41565	3.58873	Calcium-binding mitochondrial carrier protein SCaMC-3
	UCUCUCUCUCCCUUGAAGGC					LOC_Os06g48030	1.76803	1.04103	2.4353	2.67147	Peroxidase 16
	UCUCUCUCUCCCUUGAAGGC					LOC_Os05g02130	0.908155	1.30064	2.52426	3.03695	E3 ubiquitin-protein ligase XB3
	UCUCUCUCUCCCUUGAAGGC					LOC_Os03g32790	2.59117	2.06365	2.58197	2.65185	Uncharacterized protein LOC4333220
	UCUCUCUCUCCCUUGAAGGC					LOC_Os02g02840	0.777638	1.15831	2.69316	2.97391	Rho-related protein from plants 9
	UCUCUCUCUCCCUUGAAGGC					LOC_Os07g39310	2.74997	3.21104	2.95092	3.45849	Protein indeterminate-domain 1-like
	UCUCUCUCUCCCUUGAAGGC					LOC_Os01g49160	1.26976	0.593661	3.39826	3.14689	Myb-related protein Myb4-like
	UCUCUCUCUCCCUUGAAGGC					LOC_Os01g17160	2.13749	2.05956	3.44334	3.53732	Hypothetical protein OsJ_01304
	UCUCUCUCUCCCUUGAAGGC					LOC_Os04g01160	1.61845	2.45571	3.53854	4.76387	Uncharacterized protein
	UCUCUCUCUCCCUUGAAGGC					LOC_Os03g43590	0.893134	1.75107	4.32625	5.7113	Serine/threonine-protein kinase Nek1 isoform X1
	UCUCUCUCUCCCUUGAAGGC					LOC_Os04g38880	4.06613	4.70769	4.37924	5.32121	Dynein 8 kDa light chain, flagellar outer arm
	UCUCUCUCUCCCUUGAAGGC					LOC_Os12g40900	1.37321	1.447	4.45132	4.93244	Auxin-responsive protein IAA31
	UCUCUCUCUCCCUUGAAGGC					LOC_Os04g51190	4.06461	4.47793	4.53863	5.10625	Growth-regulating factor 3 isoform X1
	UCUCUCUCUCCCUUGAAGGC					LOC_Os03g43860	2.08957	2.8273	5.82346	6.37638	Vacuolar protein sorting-associated protein 2 homolog 2
osa-miR1861o	UGAUCUUGAGGCAGAAACUGAG	-2.52128	0.819031	5.62226	--	LOC_Os11g06934	-1.76151	-3.46907	-1.35699	-2.5501	Hypothetical protein OsJ_33117
osa-miR1861a	UGAUCUUGAGGCAGAAACUGAG	-2.52077	0.819316	5.62206	--	LOC_Os02g39530	-1.38204	-1.72008	-1.13286	-1.99407	Uncharacterized protein LOC4329934
						LOC_Os09g32380	-0.630172	-0.346574	-0.819211	-0.863276	Uncharacterized protein LOC4347477
						LOC_Os06g33570	0.400725	0.452819	-0.56701	-0.755263	Cyclic nucleotide-gated ion channel 1 isoform X1
						LOC_Os07g20410	-0.482104	-0.776841	-0.444802	-1.26203	Uncharacterized protein LOC9266059 isoform X2
						LOC_Os01g41640	-0.965252	-1.31602	-0.260285	-0.554287	Uncharacterized protein LOC4324595
						LOC_Os06g10750	-1.55603	-3.51667	-0.108991	-1.75052	WAT1-related protein At1g21890
osa-miR169r-3p	UGGCAAGUCUCCUCGGCUACC	-1.47029	-3.75948	0.908206	0.0747743	LOC_Os09g15420	1.16802	1.9997	1.14045	1.71596	UDP-glucose 4-epimerase 4
	UGGCAAGUCUCCUCGGCUACC					LOC_Os01g54550	2.53821	2.92455	1.53841	2.81812	Heat stress transcription factor A-4b
	UGGCAAGUCUCCUCGGCUACC					LOC_Os12g02385	2.49714	2.24006	1.75704	1.41237	Hypothetical protein OsJ_35002
osa-miR398b	UGUGUUCUCAGGUCGCCCCUG	0.536681	-0.482245	-1.15618	-1.41162	LOC_Os01g68770	0.77172	0.496159	0.558161	0.289954	Selenium-binding protein 1
	UGUGUUCUCAGGUCGCCCCUG					LOC_Os07g46990	0.0941211	0.251975	0.601028	0.371025	Superoxide dismutase [Cu-Zn] 2
	UGUGUUCUCAGGUCGCCCCUG					LOC_Os03g11540	0.837048	0.566997	6.15227	6.43006	Replication protein A 70 kDa DNA-binding subunit B
novel_miR_159	UUAGGAGUAUUAAAUGUAGAUU	-0.225032	-0.215704	0.643325	1.20786	LOC_Os04g09580	-2.23115	-3.07563	-2.34694	-3.92692	Conserved hypothetical protein
	UUAGGAGUAUUAAAUGUAGAUU					LOC_Os01g70720	-1.86698	-1.88771	-1.88851	-2.53411	Similar to NADP-dependant malate dehydrogenase (Fragment)
	UUAGGAGUAUUAAAUGUAGAUU					LOC_Os01g48920	-1.68213	-2.81504	-1.85794	-2.78651	Beclin-1-like protein isoform X2
	UUAGGAGUAUUAAAUGUAGAUU					LOC_Os10g14920	-1.53422	-2.9821	-1.85202	-2.058	WAT1-related protein At4g08290 isoform X1
	UUAGGAGUAUUAAAUGUAGAUU					LOC_Os02g34750	-2.16256	-2.6123	-1.80064	-2.60304	Hypothetical protein OsI_07628
	UUAGGAGUAUUAAAUGUAGAUU					LOC_Os02g46600	-1.02411	-0.240536	-1.65681	-1.28925	E3 ubiquitin-protein ligase Os04g0590900-like
	UUAGGAGUAUUAAAUGUAGAUU					LOC_Os06g01950	-1.79408	-2.29601	-1.49454	-1.45711	Phosphoglycerate mutase-like protein AT74H
	UUAGGAGUAUUAAAUGUAGAUU					LOC_Os04g45834	0.0426707	-0.533865	-1.32883	-1.46931	Uncharacterized protein LOC9272389
	UUAGGAGUAUUAAAUGUAGAUU					LOC_Os08g02230	-1.47472	-1.9051	-1.2204	-1.93746	Probable L-gulonolactone oxidase 4
	UUAGGAGUAUUAAAUGUAGAUU					LOC_Os03g27590	-0.340756	-0.694759	-0.894107	-0.568559	Serine carboxypeptidase-like 51
	UUAGGAGUAUUAAAUGUAGAUU					LOC_Os01g51870	-0.829087	1.06928	-0.890154	-0.660459	Hypothetical protein OsI_03515
	UUAGGAGUAUUAAAUGUAGAUU					LOC_Os11g34230	-1.68615	-1.68892	-0.79767	-1.72842	Probable nucleolar protein 5-1
	UUAGGAGUAUUAAAUGUAGAUU					LOC_Os05g19390	-0.385946	-1.01784	-0.737962	-0.809126	Hypothetical protein
	UUAGGAGUAUUAAAUGUAGAUU					LOC_Os06g48950	1.55122	2.11271	-0.166884	0.740455	Hypothetical protein OsJ_22545
	UUAGGAGUAUUAAAUGUAGAUU					LOC_Os02g05770	0.255704	0.114811	-0.165498	-0.0744767	Uncharacterized protein LOC4328317
	UUAGGAGUAUUAAAUGUAGAUU					LOC_Os02g44520	0.906232	0.665568	0.505223	0.677277	Tripeptidyl-peptidase 2
	UUAGGAGUAUUAAAUGUAGAUU					LOC_Os12g20324	0.914027	0.465255	0.99682	0.982829	Cyclin-A1-3
	UUAGGAGUAUUAAAUGUAGAUU					LOC_Os10g32540	1.00605	0.918823	1.08367	1.42567	Uncharacterized protein LOC4348823
novel_miR_187	UUCAUCUAGUAUGAGGACGUG	-0.0522876	-0.454576	-1.01365	-1.33825	LOC_Os11g04470	8.83728	10.5989		10.7422	Hypothetical protein LOC_Os11g04470
novel_miR_119	UUCAUCUAGUAUGAGGACGUG	0.0527029	-0.197691	-1.23092	-1.64393	LOC_Os01g68480	0.48873	1.09513	-0.973906	0.013593	Thioredoxin F, chloroplastic
						LOC_Os03g64014	0.822769	0.899558	-0.254492	-0.297977	Conserved hypothetical protein
						LOC_Os12g07720	0.169458	0.112024	0.350896	0.103743	Replication factor C subunit 2
						LOC_Os03g01580	-1.00584	-1.63417	0.54171	0.33018	Uncharacterized protein LOC4331320
						LOC_Os05g01256	0.721982	0.342489	0.625755	0.434631	Transcription factor bHLH63
						LOC_Os09g31170	-0.271552	-0.314631	1.01746	0.554803	Uncharacterized protein LOC4347421
						LOC_Os04g46620	0.0171896	-0.0249642	1.72921	1.66866	T-complex protein 1 subunit alpha
osa-miR396c-5p	UUCCACAGCUUUCUUGAACUU	-0.127252	-0.927376	-0.736419	-1.1513	LOC_Os05g10580	1.17035	1.32335	-0.452306	0.0378442	Cullin-1
	UUCCACAGCUUUCUUGAACUU					LOC_Os07g35330	0.566964	0.146515	-0.44397	-0.316248	Putative receptor-like protein kinase At4g00960
	UUCCACAGCUUUCUUGAACUU					LOC_Os01g52640	0.862793	1.06489	-0.368715	0.108959	Cop1 protein-like
	UUCCACAGCUUUCUUGAACUU					LOC_Os01g20840	0.493356	0.916034	-0.289486	0.0869367	Uncharacterized protein LOC4327762
	UUCCACAGCUUUCUUGAACUU					LOC_Os01g32750	0.109953	0.108754	-0.128778	-0.399705	Transcription initiation factor TFIID subunit 6
	UUCCACAGCUUUCUUGAACUU					LOC_Os01g28680	2.10438	2.74897	-0.0235629	1.15039	LEC14B protein isoform X1
	UUCCACAGCUUUCUUGAACUU					LOC_Os01g61420	0.213446	0.816126	0.00254044	0.643675	Uncharacterized protein LOC9270054
	UUCCACAGCUUUCUUGAACUU					LOC_Os02g18640	0.193605	0.555844	0.0464474	0.658272	Uncharacterized protein LOC4329044
	UUCCACAGCUUUCUUGAACUU					LOC_Os05g51510	0.497442	0.593122	0.134125	0.27359	Probable protein phosphatase 2C 53
	UUCCACAGCUUUCUUGAACUU					LOC_Os07g43720	0.187559	0.0792479	0.13879	-0.126642	Defective in cullin neddylation protein 1
	UUCCACAGCUUUCUUGAACUU					LOC_Os08g30790	0.427281	0.340966	0.231769	-0.0531422	Hypersensitive-induced response protein 1
	UUCCACAGCUUUCUUGAACUU					LOC_Os06g19380	0.318091	-0.084206	0.308108	0.474091	Nucleotide-sugar uncharacterized transporter 2
	UUCCACAGCUUUCUUGAACUU					LOC_Os02g48080	0.844224	1.48003	0.3521	0.395686	Putative receptor-like protein kinase At4g00960
	UUCCACAGCUUUCUUGAACUU					LOC_Os02g56740	0.454047	0.113662	0.358767	0.546532	Translation initiation factor eIF-2B subunit epsilon
	UUCCACAGCUUUCUUGAACUU					LOC_Os05g22940	0.274248	-0.36765	0.53201	0.581113	Acetyl-CoA carboxylase 2
	UUCCACAGCUUUCUUGAACUU					LOC_Os02g17304	0.664131	0.668384	0.726224	0.911727	Disease resistance protein RPP13 isoform X1
	UUCCACAGCUUUCUUGAACUU					LOC_Os04g49430	1.13742	1.72579	0.729779	1.7577	PH, RCC1 and FYVE domains-containing protein 1
	UUCCACAGCUUUCUUGAACUU					LOC_Os12g37780	-0.719591	-1.73077	0.878706	0.309292	Uncharacterized protein LOC4352544
	UUCCACAGCUUUCUUGAACUU					LOC_Os10g40550	2.9634	4.27287	0.955962	2.70882	Hypothetical protein OsI_34594
	UUCCACAGCUUUCUUGAACUU					LOC_Os07g46370	0.907067	0.907453	0.960402	1.38484	Protein transport protein SEC31 homolog B
	UUCCACAGCUUUCUUGAACUU					LOC_Os01g04200	0.132474	-0.177808	1.00173	1.03854	Uncharacterized protein LOC4325805 isoform X1
	UUCCACAGCUUUCUUGAACUU					LOC_Os06g02560	-0.243509	0.560639	1.12714	1.61951	Growth-regulating factor 5 isoform X1
	UUCCACAGCUUUCUUGAACUU					LOC_Os01g61900	1.06687	1.93362	1.13227	2.23355	Zinc finger protein CONSTANS-LIKE 9
	UUCCACAGCUUUCUUGAACUU					LOC_Os04g56740	0.478276	0.225182	1.13547	1.27348	Protein IQ-DOMAIN 32
	UUCCACAGCUUUCUUGAACUU					LOC_Os08g40230	0.377424	0.553387	1.37145	1.45755	Uncharacterized protein LOC4346021
	UUCCACAGCUUUCUUGAACUU					LOC_Os01g32090	3.34525	2.64306	1.98249	1.78061	Pentatricopeptide repeat-containing protein At1g71060, mitochondrial isoform X1
	UUCCACAGCUUUCUUGAACUU					LOC_Os03g47140	1.00678	1.38993	2.64277	2.60647	Growth-regulating factor 9
	UUCCACAGCUUUCUUGAACUU					LOC_Os02g47280	2.05938	2.40428	3.01653	3.31853	Growth-regulating factor 4 protein, partial
	UUCCACAGCUUUCUUGAACUU					LOC_Os12g29980	0.0579964	0.250102	4.47009	4.12939	Growth-regulating factor 7 isoform X1
	UUCCACAGCUUUCUUGAACUU					LOC_Os01g08260	0.695155	0.35437	4.51976	4.42612	ABC transporter G family member 31
	UUCCACAGCUUUCUUGAACUU					LOC_Os04g51190	4.06461	4.47793	4.53863	5.10625	Growth-regulating factor 3 isoform X1
	UUCCACAGCUUUCUUGAACUU					LOC_Os04g28260	0.286127	0.479578	4.60663	4.57351	Kinesin-like protein KIN-12A
	UUCCACAGCUUUCUUGAACUU					LOC_Os06g28000	-0.928046	-1.13405	4.8473	5.06739	Uncharacterized protein LOC4341031
	UUCCACAGCUUUCUUGAACUU					LOC_Os11g35030	2.37186	2.94906	5.06815	5.79887	Growth-regulating factor 8
	UUCCACAGCUUUCUUGAACUU					LOC_Os09g25380	1.23717	1.77982	5.59545	5.91746	Kinesin-related protein 4
	UUCCACAGCUUUCUUGAACUU					LOC_Os03g51970	1.74721	2.9633	7.97133	9.13965	Growth-regulating factor 6
	UUCCACAGCUUUCUUGAACUU					LOC_Os03g06080	8.84527	9.71735	9.08952	10.3906	Heavy metal-associated isoprenylated plant protein 26
	UUCCACAGCUUUCUUGAACUU					LOC_Os02g53690	1.57218	2.42889	10.967	11.2852	Growth-regulating factor 1
osa-miR2877	UUGCAUCCUCUGCACUUUGGGCCU	0.507506	-0.0221892	-1.11182	-1.02113	LOC_Os03g12950	0.787336	1.46487	10.7887	11.4004	AP2-like ethylene-responsive transcription factor ANT isoform X4
osa-miR6245b-5p		-0.968386	-0.255725	2.83384	1.78289	LOC_Os11g47570			1.47912	1.26512	Xylanase inhibitor protein 2-like
osa-miR2864.1	UUUUGCUGCCCUUGUUUUGCA	-1.40055	-0.454859	-2.98005	-1.19177	LOC_Os04g38930	0.516001	0.115214	-1.00504	-1.04236	Putative pentatricopeptide repeat-containing protein At1g09680
	UUUUGCUGCCCUUGUUUUGCA					LOC_Os11g37700	2.13312	1.5841	-0.513886	0.0100716	ABC transporter, putative, expressed
	UUUUGCUGCCCUUGUUUUGCA					LOC_Os02g01500	0.0596516	0.200807	0.304566	0.335612	Dihydrolipoyllysine-residue acetyltransferase component 2 of pyruvate dehydrogenase complex, mitochondrial
	UUUUGCUGCCCUUGUUUUGCA					LOC_Os03g11460	1.06178	1.71529	0.371089	1.38348	Hornerin isoform X2
	UUUUGCUGCCCUUGUUUUGCA					LOC_Os07g32230	0.177395	0.679906	0.473921	0.583891	Transmembrane protein 184 homolog DDB_G0279555
	UUUUGCUGCCCUUGUUUUGCA					LOC_Os04g53170	1.11429	1.65863	0.822034	1.40891	Transcription factor GTE7
	UUUUGCUGCCCUUGUUUUGCA					LOC_Os05g23450	0.857154	1.29994	1.7659	1.88806	Hypothetical protein OsI_19357
	UUUUGCUGCCCUUGUUUUGCA					LOC_Os07g09670	2.3731	2.91074	1.79773	2.47556	Probable beta-1,3-galactosyltransferase 19
	UUUUGCUGCCCUUGUUUUGCA					LOC_Os01g72210	-0.23883	-0.771068	1.8466	2.26339	CSC1-like protein At3g54510
	UUUUGCUGCCCUUGUUUUGCA					LOC_Os03g43590	0.893134	1.75107	4.32625	5.7113	Serine/threonine-protein kinase Nek1 isoform X1
	UUUUGCUGCCCUUGUUUUGCA					LOC_Os08g30870	1.71554	2.44986	4.70359	4.92477	Histone-lysine N-methyltransferase-like protein
	UUUUGCUGCCCUUGUUUUGCA					LOC_Os07g41600	1.94556	3.05753	6.04295	7.39202	Hypothetical protein OsJ_25058
	UUUUGCUGCCCUUGUUUUGCA					LOC_Os02g50040	0.187088	0.0688536	7.3673	7.65942	Endoglucanase 6
novel_miR_233	UUUUUUUUCUAGGACAGAGGGAGU	0.313731	0.751718	0.385101	1.25927	LOC_Os04g44354	-0.979269	-1.99865	-1.67358	-2.49546	UDP-glycosyltransferase 82A1
	UUUUUUUUCUAGGACAGAGGGAGU					LOC_Os01g67370	-1.09421	-2.40636	-1.22779	-1.93569	Uncharacterized protein At3g49140
	UUUUUUUUCUAGGACAGAGGGAGU					LOC_Os06g41660	-0.827204	-2.1449	-1.11117	-1.98549	Putative disease resistance protein RGA3
	UUUUUUUUCUAGGACAGAGGGAGU					LOC_Os10g30550	0.363434	-0.202172	-0.85261	-1.00783	Phosphoglycerate kinase isoform X1
	UUUUUUUUCUAGGACAGAGGGAGU					LOC_Os04g20474	-0.656787	-0.545404	-0.84814	-0.946855	UDP-glycosyltransferase 92A1 isoform X1

## Sheet: Sheet3
Tar_mRNAID
LOC_Os08g09250
LOC_Os01g63810
LOC_Os02g48880
LOC_Os05g50654
LOC_Os03g24180
LOC_Os09g32760
LOC_Os09g27950
LOC_Os03g23030
LOC_Os02g31080
LOC_Os09g39380
LOC_Os02g37480
LOC_Os03g36534
LOC_Os05g08410
LOC_Os05g48800
LOC_Os03g11460
LOC_Os01g14860
LOC_Os06g06160
LOC_Os04g31950
LOC_Os05g40720
LOC_Os01g08150
LOC_Os11g01439
LOC_Os12g01449
LOC_Os05g50850
LOC_Os02g13150
LOC_Os12g10740
LOC_Os01g25370
LOC_Os03g60130
LOC_Os09g15250
LOC_Os01g04930
LOC_Os07g12630
LOC_Os03g44540
LOC_Os02g48184
LOC_Os09g31970
LOC_Os08g38320
LOC_Os06g01490
LOC_Os09g25330
LOC_Os08g03400
LOC_Os01g33040
LOC_Os08g03880
LOC_Os03g58190
LOC_Os05g49164
LOC_Os09g36650
LOC_Os11g36160
LOC_Os03g21380
LOC_Os03g57560
LOC_Os03g58600
LOC_Os11g02550
LOC_Os09g36760
LOC_Os06g24870
LOC_Os01g59660
LOC_Os02g01740
LOC_Os05g36190
LOC_Os01g34690
LOC_Os02g51810
LOC_Os04g48290
LOC_Os12g41860
LOC_Os03g43930
LOC_Os04g58020
LOC_Os12g36180
LOC_Os04g59540
LOC_Os03g01890
LOC_Os01g08520
LOC_Os06g15810
LOC_Os05g38270
LOC_Os04g57610
LOC_Os01g74030
LOC_Os12g41950
LOC_Os06g46410
LOC_Os07g29820
LOC_Os08g02670
LOC_Os01g16970
LOC_Os03g47140
LOC_Os02g06910
LOC_Os06g22810
LOC_Os02g45700
LOC_Os08g14850
LOC_Os03g14915
LOC_Os07g09690
LOC_Os05g05140
LOC_Os01g74040
LOC_Os06g29380
LOC_Os08g04840
LOC_Os03g29240
LOC_Os04g48060
LOC_Os04g35610
LOC_Os08g38600
LOC_Os09g15420
LOC_Os01g54550
LOC_Os12g02385
LOC_Os09g26300
LOC_Os04g48030
LOC_Os12g38610
LOC_Os05g51790
LOC_Os12g05110
LOC_Os07g46670
LOC_Os04g48230
LOC_Os03g12950
LOC_Os03g52150
LOC_Os11g44580
LOC_Os04g57020
LOC_Os08g28030
LOC_Os02g52390
LOC_Os12g38380
LOC_Os03g53230
LOC_Os02g17304
LOC_Os03g21250
LOC_Os04g51190
LOC_Os06g17900
LOC_Os04g49430
LOC_Os01g20840
LOC_Os07g27180
LOC_Os06g28000
LOC_Os06g02560
LOC_Os08g40230
LOC_Os03g51970
LOC_Os04g28260
LOC_Os02g47280
LOC_Os01g38950
LOC_Os01g52640
LOC_Os01g09280
LOC_Os04g36054
LOC_Os11g35030
LOC_Os01g55280
LOC_Os12g29980
LOC_Os02g48080
LOC_Os02g53690
LOC_Os08g09110
LOC_Os07g14514
LOC_Os01g53610
LOC_Os02g45570
LOC_Os07g04220
LOC_Os09g29510
LOC_Os02g17680
LOC_Os11g03540
LOC_Os02g58214
LOC_Os08g14860
LOC_Os03g11540
LOC_Os02g51110
LOC_Os07g22930
LOC_Os04g56500
LOC_Os05g50980
LOC_Os03g06139
LOC_Os10g13810
LOC_Os03g64140
LOC_Os12g38180
LOC_Os05g51490
LOC_Os11g47570
LOC_Os11g02450
LOC_Os08g04500
LOC_Os08g14810
LOC_Os03g25140
LOC_Os11g34910
LOC_Os06g38210
LOC_Os06g12539
LOC_Os01g48446
LOC_Os06g22330
LOC_Os02g48990
LOC_Os06g14490
LOC_Os06g06802
LOC_Os07g01530
LOC_Os05g27590
LOC_Os03g02010
LOC_Os08g40550
LOC_Os04g41520
LOC_Os06g43870
LOC_Os01g20910
LOC_Os11g26850
LOC_Os02g09380
LOC_Os11g14900
LOC_Os12g44380
LOC_Os07g18970
LOC_Os11g44190
LOC_Os02g39920
LOC_Os02g45590
LOC_Os09g14500
LOC_Os04g52880
LOC_Os08g33320
LOC_Os07g31280
LOC_Os07g34750
LOC_Os06g50830
LOC_Os03g59480
LOC_Os10g08550
LOC_Os02g12730
LOC_Os08g36490
LOC_Os03g14050
LOC_Os12g35350
LOC_Os03g15550
LOC_Os08g17784
LOC_Os01g67100
LOC_Os02g36890
LOC_Os01g33204
LOC_Os11g03720
LOC_Os01g19694
LOC_Os11g04470
LOC_Os01g68480
LOC_Os03g01580
LOC_Os09g31170
LOC_Os04g46620
LOC_Os10g04050
LOC_Os03g13976
LOC_Os01g48920
LOC_Os02g32615
LOC_Os09g13920
LOC_Os03g17590
LOC_Os02g13020
LOC_Os02g35820
LOC_Os07g41420
LOC_Os01g65904
LOC_Os05g50470
LOC_Os01g37210
LOC_Os11g30560
LOC_Os12g04370
LOC_Os03g21140
LOC_Os10g35290
LOC_Os01g69290
LOC_Os11g04570
LOC_Os03g04610
LOC_Os07g30790
LOC_Os03g50040
LOC_Os04g25650
LOC_Os09g07320
LOC_Os09g30410
LOC_Os08g29760
LOC_Os02g58670
LOC_Os04g25060
LOC_Os03g10180
LOC_Os03g22610
LOC_Os02g14770
LOC_Os04g09580
LOC_Os01g70720
LOC_Os10g14920
LOC_Os02g34750
LOC_Os02g46600
LOC_Os06g01950
LOC_Os04g45834
LOC_Os08g02230
LOC_Os02g44520
LOC_Os01g51870
LOC_Os11g34230
LOC_Os05g19390
LOC_Os06g48950
LOC_Os12g20324
LOC_Os10g32540
LOC_Os03g43010
LOC_Os05g47850
LOC_Os05g49040
LOC_Os06g33180
LOC_Os03g57880
LOC_Os03g21800
LOC_Os03g08840
LOC_Os01g71320
LOC_Os01g32184
LOC_Os12g37560
LOC_Os01g39830
LOC_Os01g03549
LOC_Os11g05820
LOC_Os02g31890
LOC_Os04g49890
LOC_Os07g39010
LOC_Os10g40540
LOC_Os02g50330
LOC_Os06g35630
LOC_Os04g59040
LOC_Os12g32250
LOC_Os01g60640
LOC_Os01g67370
LOC_Os06g41660
LOC_Os11g03820
LOC_Os05g11510
LOC_Os04g58200
LOC_Os01g38190
LOC_Os12g01490
LOC_Os05g39800
LOC_Os05g29974
LOC_Os01g55290
LOC_Os10g42730
LOC_Os09g35830
LOC_Os04g39900
LOC_Os10g39770
LOC_Os03g39640
LOC_Os06g06080
LOC_Os06g22850
LOC_Os10g23180
LOC_Os02g06820
LOC_Os05g35720
LOC_Os01g64870
LOC_Os02g03840
LOC_Os07g44800
LOC_Os12g22810
LOC_Os08g30020
LOC_Os03g39350
LOC_Os07g49410
LOC_Os11g40100
LOC_Os09g24910
LOC_Os03g21550
LOC_Os01g01510
LOC_Os02g40840
LOC_Os08g42600
LOC_Os10g36260
LOC_Os01g48010
LOC_Os11g36030
LOC_Os09g24820
LOC_Os07g29224
LOC_Os08g02110
LOC_Os03g53540
LOC_Os07g09625
LOC_Os05g32480
LOC_Os12g13910
LOC_Os07g13260
LOC_Os08g30370
LOC_Os06g22560
LOC_Os02g57790
LOC_Os01g48950
LOC_Os05g28740
LOC_Os03g08250
LOC_Os02g40110
LOC_Os12g12560
LOC_Os04g01874
LOC_Os03g40170
LOC_Os06g40780
LOC_Os01g57082
LOC_Os05g07810
LOC_Os01g29507
LOC_Os02g39710
LOC_Os06g39912
LOC_Os06g15910
LOC_Os05g41380
LOC_Os06g48500
LOC_Os05g34010
LOC_Os05g27580
LOC_Os08g02490
LOC_Os12g15520
LOC_Os12g41780
LOC_Os07g07646
LOC_Os08g34300
LOC_Os02g51119
LOC_Os03g16570
LOC_Os01g65080
LOC_Os08g04470
LOC_Os06g43990
LOC_Os09g31300
LOC_Os05g47560
LOC_Os01g69030
LOC_Os11g35040
LOC_Os04g54320
LOC_Os08g39160
LOC_Os04g42310
LOC_Os09g32740
LOC_Os10g31330
LOC_Os05g46250
LOC_Os08g39350
LOC_Os03g33590
LOC_Os06g49120
LOC_Os07g08960
LOC_Os06g45380
LOC_Os02g27110
LOC_Os08g06100
LOC_Os10g05680
LOC_Os10g01470
LOC_Os07g10540
LOC_Os07g46520
LOC_Os06g15390
LOC_Os03g07190
LOC_Os10g38940
LOC_Os10g41290
LOC_Os02g15540
LOC_Os02g07780
LOC_Os01g72205
LOC_Os09g01290
LOC_Os02g49820
LOC_Os12g12580
LOC_Os06g41360
LOC_Os05g38800
LOC_Os06g08720
LOC_Os01g05810
LOC_Os05g48210
LOC_Os04g24410
LOC_Os03g06654
LOC_Os02g04520
LOC_Os12g36680
LOC_Os11g10420
LOC_Os02g07930
LOC_Os12g42250
LOC_Os12g07480
LOC_Os09g25770
LOC_Os09g27360
LOC_Os05g31530
LOC_Os06g45940
LOC_Os02g53750
LOC_Os05g38250
LOC_Os01g15770
LOC_Os02g02670
LOC_Os01g02900
LOC_Os01g19470
LOC_Os07g12250
LOC_Os06g15380
LOC_Os06g39660
LOC_Os12g12470
LOC_Os04g28250
LOC_Os11g38959
LOC_Os08g35090
LOC_Os06g47620
LOC_Os07g25810
LOC_Os05g32960
LOC_Os01g18744
LOC_Os01g65440
LOC_Os12g39160
LOC_Os05g08770
LOC_Os06g22050
LOC_Os08g37890
LOC_Os10g25450
LOC_Os06g35970
LOC_Os03g60750
LOC_Os06g50146
LOC_Os04g47140
